# Supplementary material for: Decoding the evolutionary history of ST30 Staphylococcus aureus: insights into a potentially silent MSSA bloodstream pathogen
Source: Front Microbiol. 2025 Apr 9;16:1522747. doi: 10.3389/fmicb.2025.1522747 (PMC12014664; doi:10.3389/fmicb.2025.1522747)
Supplement: Supplementary file 4 [file Table_1.XLSX]

## Sheet: Results
Supplementary Table 1. NCBI access number, clinical data, genotype and phylogenetic classification of the 541 ST30 genomes analyzed.
Genome	Acess	Tree order	Clinical origin	Clinical Group	Country of origin	Isolation year	Phylogenetic groups	SCCmec Type	SWP/Phagetype 80/81/mTSS	ST	spa Type	Plasmid	SraP Types	SaPITokyo11212	SaPI2	SaPI4	PVL	PVL Haplotype	PVL phage type	ErmA	ISsau2 adjacent to saeRS
01.7997.S	SAMN00012926	1	-	-	Scotland	2001	G2-Sg1-Yw	IVc	SWP	30	NT	-	None	yes	no	no	no	-	-	no	no
13ARS_NMC0075	GCA_015607095.1	2	-	-	Philippines	2013	G2-Sg1-Yw	IVc	-	30	t019	-	sraP-B	yes	no	no	yes	PVL_H2a	φPVLCN125	no	no
AUS4	GCA_903800375.1	3	-	-	Australia	2013	G2-Sg1-Yw	IVc	-	30	t019	Unnamed plasmid (Cd and Macrolide resistance)	sraP-B	yes	no	no	yes	PVL_H2a	φPVLCN125	no	no
AUS8	GCA_903800395.1	4	-	-	Australia	2013	G2-Sg1-Yw	IVc	-	30	t019	Unnamed plasmid (Cd and Macrolide resistance)	sraP-B	yes	no	no	yes	PVL_H2a	φPVLCN125	no	no
SCHI0069.S.25	GCA_028664855.1	5	Abscess	SSTI	Australia	2013	G2-Sg1-Yw	IVc	-	30	t019	Unnamed plasmid (Cd and Macrolide resistance)	sraP-B	yes	no	no	yes	PVL_H2a	φPVLCN125	no	no
SCHI0069.S.26	GCA_028664835.1	6	Bone	Bones	Australia	2013	G2-Sg1-Yw	IVc	-	30	t019	Unnamed plasmid (Cd and Macrolide resistance)	sraP-B	yes	no	no	yes	PVL_H2a	φPVLCN125	no	no
RIVM_M044312	GCA_027735285.1	7	Wound	SSTI	Netherlands	2018	G2-Sg1-Yw	IVc	-	30	t138	Unnamed plasmid (Cd and Macrolide resistance)	sraP-B	yes	no	no	yes	PVL_H2a	φPVL108	no	no
M2893	GCA_900250975.1	8	-	-	Denmark	2014	G2-Sg1-Yw	IVc	-	30	t964	-	sraP-B	no	no	no	yes	PVL_H2a	φPVLCN125	no	no
14ARS_STU0108	GCA_015608245.1	9	-	-	Philippines	2014	G2-Sg1-Yw	IVc	-	30	t019	-	sraP-B	no	no	no	yes	PVL_H2a	φPVLCN125	no	no
14ARS_STU0111	GCA_015606805.1	10	-	-	Philippines	2014	G2-Sg1-Yw	IVc	-	30	t019	Unnamed plasmid (Cd and Macrolide resistance)	sraP-B	yes	no	no	yes	PVL_H2a	φPVLCN125	no	no
AUS2	GCA_903800345.1	11	-	-	Australia	2013	G2-Sg1-Yw	IVc	-	30	t019	Unnamed plasmid (Cd and Macrolide resistance)	sraP-B	yes	no	no	yes	PVL_H2a	φPVLCN125	no	no
14ARS_VSM0407	GCA_015606665.1	12	-	-	Philippines	2014	G2-Sg1-Yw	IVc	-	30	t019	Unnamed plasmid (Cd and Macrolide resistance)	sraP-B	yes	no	no	yes	PVL_H2a	φPVLCN125	no	no
M3326	GCA_900251285.1	13	-	-	Denmark	2014	G2-Sg1-Yw	IVc	-	30	t019	-	sraP-B	yes	no	no	yes	PVL_H2a	φPVL108	no	no
13ARS_CMC0104	GCA_015608765.1	14	-	-	Philippines	2013	G2-Sg1-Yw	IVc	-	30	t019	-	sraP-B	yes	no	no	yes	PVL_H2a	φPVLCN125	no	no
13ARS_DMC0116	GCA_015608575.1	15	-	-	Philippines	2013	G2-Sg1-Yw	IVc	-	30	t019	-	sraP-B	yes	no	no	yes	PVL_H2a	φPVLCN125	no	no
AUSMDU00034421	GCA_015599605.1	16	-	-	Australia	2017	G2-Sg1-Yw	IVc	-	30	t019	Unnamed plasmid (Cd and Macrolide resistance)	sraP-B	yes	no	no	yes	PVL_H2a	φPVLCN125	no	no
MOS446	GCA_903812405.1	17	-	-	Israel	2010	G2-Sg1-Yw	IVc	-	30	t019	Unnamed plasmid (Cd and Macrolide resistance)	sraP-B	yes	no	no	no	-	-	no	no
TCH60	GCA_000159535.2	18	Abscess	SSTI	USA	2000	G2-Sg1-Yw	IVc	SWP	30	t019	-	sraP-B	yes	no	no	yes	PVL_H2a	NT	no	no
13ARS_BGH0111	GCA_015608705.1	19	-	-	Philippines	2013	G2-Sg1-Yw	IVc	-	30	t019	-	sraP-B	yes	no	no	yes	PVL_H2a	φPVLCN125	no	no
R58	GCA_028428025.1	20	Nasal Colonization	Colonization	New Zealand	2014	G2-Sg1-Yw	MSSA	-	30	t019	Unnamed plasmid (Cd and Macrolide resistance)	sraP-B	yes	no	no	yes	PVL_H2a	φPVLCN125	no	no
13ARS_JLM0044	GCA_015608005.1	21	-	-	Philippines	2013	G2-Sg1-Yw	IVc	-	30	t019	-	sraP-B	yes	no	no	yes	PVL_H2a	φPVLCN125	no	no
JP025	GCA_023170025.1	22	-	-	Japan	2005	G2-Sg1-Yw	IVc	-	30	t019	Unnamed plasmid (Cd and Macrolide resistance)	sraP-B	yes	no	no	yes	PVL_H2a	φPVLCN125	no	yes
14ARS_BGH0253	GCA_015607725.1	23	-	-	Philippines	2014	G2-Sg1-Yw	IVc	-	30	t019	-	sraP-B	yes	no	no	yes	PVL_H2a	φPVLCN125	no	no
SA10-LAU	GCA_000708405.1	24	Wound	SSTI	Lebanon	2011	G2-Sg1-Yw	IVc	-	30	t019	-	sraP-B	yes	no	no	yes	PVL_H2a	φPVLCN125	no	no
AUSMDU00011828	GCA_018586185.1	25	Lip Swab	SSTI	Australia	2017	G2-Sg1-Yw	IVc	-	30	t019	Unnamed plasmid (Cd and Macrolide resistance)	sraP-B	yes	no	no	yes	PVL_H2a	φPVLCN125	no	no
14ARS_MAR0270	GCA_015608085.1	26	-	-	Philippines	2014	G2-Sg1-Yw	IVc	-	30	t019	-	sraP-B	yes	no	no	yes	PVL_H2a	φPVLCN125	no	no
M7015	GCA_026435015.1	27	Skin and toft tissue infection	SSTI	Denmark	2018	G2-Sg1-Yw	IVc	-	30	t019	Unnamed plasmid (Cd and Macrolide resistance)	sraP-B	yes	no	no	yes	PVL_H2a	φPVLCN125	no	no
M3245	GCA_900251215.1	28	-	-	Denmark	2014	G2-Sg1-Yw	IVc	-	30	t019	-	sraP-B	yes	no	no	yes	PVL_H2a	φPVLCN125	no	no
AUSMDU00017235	GCA_018605185.1	29	Swab	Skin Colonization	Australia	2018	G2-Sg1-Yw	IVc	-	30	t975	Unnamed plasmid (Cd and Macrolide resistance)	sraP-B	yes	no	no	yes	PVL_H2a	φPVLCN125	no	no
AUSMDU00017740	GCA_018609485.1	30	Swab	Skin Colonization	Australia	2018	G2-Sg1-Yw	IVc	-	30	t019	Unnamed plasmid (Cd and Macrolide resistance)	sraP-B	yes	no	no	no	-	-	no	no
AUSMDU00021450	GCA_018605405.1	31	Thigh Swab	SSTI	Australia	2018	G2-Sg1-Yw	IVc	-	30	t019	Unnamed plasmid (Cd and Macrolide resistance)	sraP-B	yes	no	no	yes	PVL_H2a	φPVLCN125	no	no
T44444	GCA_000569635.1	32	Nasal Colonization	Colonization	USA	2012	G2-Sg1-Yw	IVc	-	30	NT	-	sraP-B	yes	no	no	no	-	-	no	no
T86574	GCA_000578715.1	33	-	-	USA	2012	G2-Sg1-Yw	IVc	-	30	NT	-	sraP-B	yes	no	no	no	-	-	no	no
F42556	GCA_000604765.1	34	Nasal Colonization	Colonization	USA	2012	G2-Sg1-Yw	IVc	-	30	NT	-	sraP-B	yes	no	no	no	-	-	no	no
T16600	GCA_000602045.1	35	-	-	USA	2013	G2-Sg1-Yw	IVc	-	30	t808	-	sraP-B	yes	no	no	no	-	-	no	no
14ARS_MAR0153	GCA_015607265.1	36	-	-	Philippines	2014	G2-Sg1-Yw	IVa	-	30	t019	-	sraP-B	yes	no	no	yes	PVL_H2a	φPVLCN125	no	no
AUSMDU00018286	GCA_018599735.1	37	Trachea Aspirate	Airway	Australia	2018	G2-Sg1-Yw	IVa	-	30	t019	-	sraP-B	yes	no	no	yes	PVL_H2a	φPVL108	no	no
AUSMDU00015581	GCA_018811625.1	38	Eye Swab	SSTI	Australia	2018	G2-Sg1-Yw	IVa	-	30	t019	Unnamed plasmid (Cd and Macrolide resistance)	sraP-B	yes	no	no	yes	PVL_H2a	φPVL108	no	no
14ARS_GMH0066	GCA_015607385.1	39	-	-	Philippines	2014	G2-Sg1-Yw	IVc	-	30	t019	-	sraP-B	yes	no	no	yes	PVL_H2a	φPVLCN125	no	no
14ARS_STU0096	GCA_015606905.1	40	-	-	Philippines	2014	G2-Sg1-Yw	IVc	-	30	t019	Unnamed plasmid (Cd and Macrolide resistance)	sraP-B	yes	no	no	yes	PVL_H2a	φPVLCN125	no	no
122051	GCA_000401455.1	41	Pus from patient with SSTI	SSTI	Switzerland	2005	G2-Sg1-Yw	IVc	-	30	NT	-	sraP-B	yes	no	no	yes	PVL_H2a	φPVLCN125	no	no
M3704	GCA_900251575.1	42	-	-		2014	G2-Sg1-Yw	IVc	-	30	t4672	-	sraP-B	yes	no	no	yes	PVL_H2a	φPVLCN125	no	no
S_0295	GCA_026633635.1	43	Thigh swab -right	SSTI	UK	2011	G2-Sg1-Yw	IVc	-	30	t019	Unnamed plasmid (Cd and Macrolide resistance)	sraP-B	yes	no	no	yes	PVL_H2a	φPVLCN125	no	no
13ARS_CVM0091	GCA_015608685.1	44	-	-	Philippines	2013	G2-Sg1-Yw	IVc	-	30	t019	-	sraP-B	yes	no	no	yes	PVL_H2a	φPVLCN125	no	no
st1570	GCF_900043635.1	45	Blood	Blood	UK	2007	G2-Sg1-Yw	IVc	-	30	t019	-	sraP-B	yes	no	no	yes	PVL_H2a	φPVL108	no	no
M3540	GCA_900251495.1	46	-	-	Denmark	2014	G2-Sg1-Yw	IVc	-	30	t019	-	sraP-B	yes	no	no	yes	PVL_H2a	φPVLCN125	no	no
M7066	GCA_026442095.1	47	Skin and toft tissue infection	SSTI	Denmark	2018	G2-Sg1-Yw	IVc	-	30	t019	Unnamed plasmid (Cd and Macrolide resistance)	sraP-B	yes	no	no	yes	PVL_H2a	φPVLCN125	no	no
13ARS_VSM0835	GCA_015607945.1	48	-	-	Philippines	2013	G2-Sg1-Yw	IVc	-	30	t019	-	sraP-B	yes	no	no	yes	PVL_H2a	φPVLCN125	no	no
AUSMDU00019296	GCA_018605265.1	49	Toe Tissue	SSTI	Australia	2018	G2-Sg1-Yw	IVc	-	30	t019	Unnamed plasmid (Cd and Macrolide resistance)	sraP-B	yes	no	no	yes	PVL_H2a	φPVLCN125	no	no
S_2031.LXFB.DN	GCA_009752365.1	50	-	-	USA	2017	G2-Sg1-Yw	IVc	-	30	t019	Unnamed plasmid (Cd and Macrolide resistance)	sraP-B	yes	no	no	no	-	-	no	no
M99252	GCA_023592505.1	51	Abscess	SSTI	Australia	2019	G2-Sg1-Yw	IVc	-	30	t019	Unnamed plasmid (Cd and Macrolide resistance)	sraP-B	yes	no	no	yes	PVL_H2a	φPVLCN125	no	no
CM92	GCA_003237675.1	52	Lesion swab	SSTI	Italy	2014	G2-Sg1-Yw	IVc	-	30	t019	-	sraP-B	yes	no	no	yes	PVL_H2a	φPVLCN125	no	no
CM86	GCA_003238345.1	53	Lesion swab	SSTI	Italy	2014	G2-Sg1-Yw	IVc	-	30	t019	-	sraP-B	yes	no	no	yes	PVL_H2a	φPVLCN125	no	no
14ARS_EVR0001	GCA_015607485.1	54	-	-	Philippines	2014	G2-Sg1-Yw	IVc	-	30	t019	-	sraP-B	yes	no	no	yes	PVL_H2a	φPVLCN125	no	no
RIVM_M042076	GCA_027825195.1	55	Wound	SSTI	Netherlands	2018	G2-Sg1-Yw	IVc	-	30	t975	Unnamed plasmid (Cd and Macrolide resistance)	sraP-B	yes	no	no	yes	PVL_H2a	φPVLCN125	no	no
AUSMDU00017243	GCA_018609445.1	56	Swab	Skin Colonization	Australia	2018	G2-Sg1-Yw	IVc	-	30	t019	Unnamed plasmid (Cd and Macrolide resistance)	sraP-B	yes	no	no	yes	PVL_H2a	φPVLCN125	no	no
M3112	GCA_900251145.1	57	-	-	Denmark	2014	G2-Sg1-Yw	IVc	-	30	t019	-	sraP-B	yes	no	no	yes	PVL_H2a	φPVLCN125	no	no
13ARS_STU0041	GCA_015607445.1	58	-	-	Philippines	2013	G2-Sg1-Yw	IVc	-	30	t019	-	sraP-B	no	no	no	yes	PVL_H2a	φPVL108	no	no
AUSMDU00016154	GCA_018810325.1	59	Groin Swab	Skin Colonization	Australia	2018	G2-Sg1-Yw	IVc	-	30	t975	Unnamed plasmid (Cd and Macrolide resistance)	sraP-B	yes	no	no	yes	PVL_H2a	φPVL108	no	no
14ARS_MMH0009	GCA_015607225.1	60	-	-	Philippines	2014	G2-Sg1-Yw	IVc	-	30	t975	-	sraP-B	yes	no	no	yes	PVL_H2a	φPVL108	no	no
AUSMDU00022971	GCA_018605425.1	61	Foot Swab	SSTI	Australia	2018	G2-Sg1-Yw	IVc	-	30	t019	Unnamed plasmid (Cd and Macrolide resistance)	sraP-B	yes	no	no	yes	PVL_H2a	φPVL108	no	no
AUSMDU00007304	GCA_015596425.1	62	-	-	Australia	2017	G2-Sg1-Yw	IVc	-	30	t019	Unnamed plasmid (Cd and Macrolide resistance)	sraP-B	yes	no	no	yes	PVL_H2a	φPVL108	no	no
AUSMDU00020084	GCA_018605345.1	63	Buttock Swab	SSTI	Australia	2018	G2-Sg1-Yw	IVc	-	30	t019	Unnamed plasmid (Cd and Macrolide resistance)	sraP-B	yes	no	no	yes	PVL_H2a	φPVL108	no	no
AUSMDU00018209	GCA_018810345.1	64	Arm lesion	SSTI	Australia	2018	G2-Sg1-Yw	IVc	-	30	t019	Unnamed plasmid (Cd and Macrolide resistance)	sraP-B	yes	no	no	yes	PVL_H2a	φPVL108	no	no
AUSMDU00019833	GCA_018605325.1	65	Lower leg Swab	SSTI	Australia	2018	G2-Sg1-Yw	IVc	-	30	t019	Unnamed plasmid (Cd and Macrolide resistance)	sraP-B	yes	no	no	yes	PVL_H2a	φPVL108	no	no
AUSMDU00016527	GCA_018605165.1	66	Tissue	Skin Colonization	Australia	2017	G2-Sg1-Yw	IVc	-	30	t019	Unnamed plasmid (Cd and Macrolide resistance)	sraP-B	yes	no	no	yes	PVL_H2a	φPVL108	no	no
AUSMDU00008594	GCA_015600425.1	67	-	-	Australia	2017	G2-Sg1-Yw	IVc	-	30	t019	Unnamed plasmid (Cd and Macrolide resistance)	sraP-B	yes	no	no	yes	PVL_H2a	NT	no	no
AUSMDU00018367	GCA_018810425.1	68	Abscess	SSTI	Australia	2018	G2-Sg1-Yw	IVc	-	30	t019	Unnamed plasmid (Cd and Macrolide resistance)	sraP-B	yes	no	no	yes	PVL_H2a	φPVL108	no	no
AUSMDU00010770	GCA_018584965.1	69	Chest Abscess	SSTI	Australia	2017	G2-Sg1-Yw	IVc	-	30	t019	Unnamed plasmid (Cd and Macrolide resistance)	sraP-B	yes	no	no	yes	PVL_H2a	NT	no	no
AUSMDU00008518	GCA_015596325.1	70	-	-	Australia	2017	G2-Sg1-Yw	IVc	-	30	t019	Unnamed plasmid (Cd and Macrolide resistance)	sraP-B	yes	no	no	yes	PVL_H2a	φPVL108	no	no
AUSMDU00007478	GCA_015596225.1	71	-	-	Australia	2017	G2-Sg1-Yw	IVc	-	30	NT	Unnamed plasmid (Cd and Macrolide resistance)	sraP-B	yes	no	no	yes	PVL_H2a	φPVL108	no	no
AUSMDU00018373	GCA_018605245.1	72	Shin Swab	SSTI	Australia	2018	G2-Sg1-Yw	IVc	-	30	t019	Unnamed plasmid (Cd and Macrolide resistance)	sraP-B	yes	no	no	yes	PVL_H2a	φPVL108	no	no
AUSMDU00020086	GCA_018605385.1	73	swab	Airway	Australia	2018	G2-Sg1-Yw	IVc	-	30	t019	Unnamed plasmid (Cd and Macrolide resistance)	sraP-E	yes	no	no	yes	PVL_H2a	φPVL108	no	no
AUSMDU00016857	GCA_018605145.1	74	Axilla Abscess	SSTI	Australia	2018	G2-Sg1-Yw	IVc	-	30	t019	Unnamed plasmid (Cd and Macrolide resistance)	sraP-E	yes	no	no	yes	PVL_H2a	φPVL108	no	no
H1539	GCA_900250575.1	75	-	-	Denmark	2014	G2-Sg1-Yw	IVc	-	30	t019	-	sraP-B	yes	no	no	yes	PVL_H2a	φPVLCN125	no	no
14ARS_VSM0084	GCA_015605185.1	76	-	-	Philippines	2014	G2-Sg1-Yw	IVc	-	30	t1752	Unnamed plasmid (Cd and Macrolide resistance)	sraP-B	yes	no	no	yes	PVL_H2a	φPVLCN125	no	no
H1530	GCA_900250505.1	77	-	-	Denmark	2014	G2-Sg1-Yw	IVc	-	30	t13276	-	sraP-B	yes	no	no	yes	PVL_H2a	φPVLCN125	no	no
SAZ_31	GCA_004122815.1	78	Skin and soft tissue infection	SSTI	Malaysia	2013	G2-Sg1-Yw	IVc	-	30	t122	Unnamed plasmid (Cd and Macrolide resistance)	sraP-B	yes	no	no	yes	PVL_H2a	φPVLCN125	no	no
14ARS_VSM0263	GCA_015606945.1	79	-	-	Philippines	2014	G2-Sg1-Yw	IVc	-	30	t046	-	sraP-B	yes	no	no	yes	PVL_H2a	φPVLCN125	no	no
M5738	GCA_027964765.1	80	-	-	Denmark	2017	G2-Sg1-Yw	IVc	-	30	t122	Unnamed plasmid (Cd and Macrolide resistance)	sraP-B	yes	no	no	no	-	-	no	no
14ARS_CVM0034	GCA_015607605.1	81	-	-	Philippines	2014	G2-Sg1-Yw	IVc	-	30	t019	-	sraP-B	yes	no	no	yes	PVL_H2a	φPVLCN125	no	no
M8211	GCA_027091555.1	82	Nasal cavity	Airway	Denmark	2019	G2-Sg1-Yw	IVc	-	30	t019	Unnamed plasmid (Cd and Macrolide resistance)	sraP-B	yes	no	no	yes	PVL_H2a	φPVLCN125	no	no
H1715	GCA_900250685.1	83	-	-	Denmark	2014	G2-Sg1-Yw	IVc	-	30	t019	-	sraP-B	yes	no	no	yes	PVL_H2a	φPVLCN125	no	no
14ARS_BRH0029	GCA_015608225.1	84	-	-	Philippines	2017	G2-Sg1-Yw	IVc	-	30	t019	Unnamed plasmid (Cd and Macrolide resistance)	sraP-B	yes	no	no	yes	PVL_H2a	φPVLCN125	no	no
JICS132	GCA_028667815.1	85	-	-	Japan	2017	G2-Sg1-Yw	IVc	-	30	t019	Unnamed plasmid (Cd and Macrolide resistance)	sraP-B	yes	no	no	yes	PVL_H2a	φPVLCN125	no	no
RIVM_M037963	GCA_027656585.1	86	Pus	SSTI	Netherlands	2017	G2-Sg1-Yw	IVc	-	30	t019	-	sraP-B	yes	no	no	yes	PVL_H2a	φPVLCN125	no	no
RIVM_M038636	GCA_027654465.1	87	Swab nose/throat/perineum	Skin Colonization	Netherlands	2017	G2-Sg1-Yw	IVc	-	30	t019	-	sraP-B	yes	no	no	yes	PVL_H2a	φPVLCN125	no	no
M2891	GCA_900250915.1	88	-	-	Denmark	2014	G2-Sg1-Yw	IVc	-	30	t019	-	sraP-B	yes	no	no	yes	PVL_H2a	φPVLCN125	no	no
14ARS_FEU0073	GCA_015607345.1	89	-	-	Philippines	2014	G2-Sg1-Yw	IVc	-	30	t122	Unnamed plasmid (Cd and Macrolide resistance)	None	yes	no	no	yes	PVL_H2a	φPVLCN125	no	no
14ARS_VSM1082	GCA_015606785.1	90	-	-	Philippines	2014	G2-Sg1-Yw	IVc	-	30	t019	Unnamed plasmid (Cd and Macrolide resistance)	sraP-B	yes	no	no	yes	PVL_H2a	φPVLCN125	no	no
S_0324	GCA_026641835.1	91	Pus swab	SSTI	UK	2011	G2-Sg1-Yw	IVc	-	30	t019	Unnamed plasmid (Cd and Macrolide resistance)	sraP-B	yes	no	no	yes	PVL_H2a	φPVLCN125	no	no
14ARS_MMH0360	GCA_015607165.1	92	-	-	Philippines	2014	G2-Sg1-Yw	IVc	-	30	t3800	-	sraP-B	yes	no	no	yes	PVL_H2a	φPVLCN125	no	no
AUSMDU00007534	GCA_015596505.1	93	-	-	Australia	2017	G2-Sg1-Yw	IVc	-	30	t808	Unnamed plasmid (Cd and Macrolide resistance)	sraP-B	yes	no	no	yes	PVL_H2a	NT	no	no
RIVM_M043181	GCA_027733615.1	94	Pus	SSTI	Netherlands	2018	G2-Sg1-Yw	IVc	-	30	t5447	Unnamed plasmid (Cd and Macrolide resistance)	sraP-B	yes	no	no	yes	PVL_H2a	φPVLCN125	no	no
14ARS_VSM1084	GCA_015606705.1	95	-	-	Philippines	2014	G2-Sg1-Yw	IVc	-	30	t019	-	sraP-B	yes	no	no	yes	PVL_H2a	φPVLCN125	no	no
14ARS_VSM0541	GCA_015606825.1	96	-	-	Philippines	2014	G2-Sg1-Yw	IVc	-	30	t019	Unnamed plasmid (Cd and Macrolide resistance)	sraP-B	yes	no	no	yes	PVL_H2a	φPVLCN125	no	no
14ARS_VSM0088	GCA_015605165.1	97	-	-	Philippines	2014	G2-Sg1-Yw	IVc	-	30	t019	-	sraP-B	yes	no	no	yes	PVL_H2a	φPVLCN125	no	no
13ARS_VSM0971	GCA_015607785.1	98	-	-	Philippines	2013	G2-Sg1-Yw	IVc	-	30	t019	Unnamed plasmid (Cd and Macrolide resistance)	sraP-B	yes	no	no	yes	PVL_H2a	φPVLCN125	no	no
13ARS_STU0042	GCA_015607365.1	99	-	-	Philippines	2013	G2-Sg1-Yw	IVc	-	30	t019	-	sraP-B	no	no	no	yes	PVL_H2a	φPVLCN125	no	no
RIVM_M045600	GCA_027745375.1	100	Pus	SSTI	Netherlands	2018	G2-Sg1-Yw	IVc	-	30	t5164	Unnamed plasmid (Cd and Macrolide resistance)	sraP-B	yes	no	no	yes	PVL_H2a	φPVLCN125	no	no
M3457	GCA_900251405.1	101	-	-	Denmark	2014	G2-Sg1-Yw	IVc	-	30	t138	-	sraP-B	yes	no	no	yes	PVL_H2a	φPVLCN125	no	no
UBA1	SAMEA104699852	102	Skin and soft tissue infection	SSTI	Argentina	2005	G2-Sg1-Yw	IVc	-	30	NT	-	sraP-B	yes	no	no	no	-	-	no	no
UBA95	SAMEA104699944	103	Skin and soft tissue infection	SSTI	Argentina	2011	G2-Sg1-Yw	IVc	-	30	NT	-	sraP-B	yes	no	no	0	-	-	no	no
SKLX117514	GCA_026526455.1	104	-	-	China	2019	G2-Sg1-Yw	IVc	-	30	t019	Unnamed plasmid (Cd and Macrolide resistance)	sraP-B	yes	no	no	no	-	-	no	no
M7568	GCA_027063005.1	105	Skin and toft tissue infection	SSTI	Denmark	2019	G2-Sg1-Yw	IVc	-	30	t019	Unnamed plasmid (Cd and Macrolide resistance)	sraP-B	yes	no	no	yes	PVL_H2a	φPVLCN125	no	no
DTU_2021_1002915_1_SI_PRY_SAN_010	GCA_026353935.1	106	Sputum	Airway	Paraguay	2020	G2-Sg1-Yw	IVc	-	30	t019	-	sraP-B	yes	no	no	no	-	-	no	no
DTU_2021_1002754_1_SI_PRY_ASU_CLPH_007	GCA_026353975.1	107	Wound	SSTI	Paraguay	2020	G2-Sg1-Yw	IVc	-	30	t019	-	sraP-B	yes	no	no	yes	PVL_H2a	φPVLCN125	no	no
DTU_2021_1002753_1_SI_PRY_ASU_CLPH_006	GCA_026298955.1	108	Wound	SSTI	Paraguay	2020	G2-Sg1-Yw	IVc	-	30	t779	-	sraP-B	yes	no	no	yes	PVL_H2a	φPVLCN125	no	no
DTU_2021_1002755_1_SI_PRY_ASU_CLPH_008	GCA_026354015.1	109	Wound	SSTI	Paraguay	2020	G2-Sg1-Yw	IVc	-	30	t138	-	sraP-B	yes	no	no	yes	PVL_H2a	φPVLCN125	no	no
SKLX113781	GCA_026508515.1	110	-	-	China	2019	G2-Sg1-Yw	IVc	-	30	t019	Unnamed plasmid (Cd and Macrolide resistance)	sraP-B	yes	no	no	yes	PVL_H2a	φPVLCN125	no	no
UBA78	SAMEA104699928	111	Skin and soft tissue infection	SSTI	Argentina	2011	G2-Sg1-Yw	IVc	-	30	t138	-	sraP-B	yes	no	no	no	-	-	no	no
Sa0865	GCA_028451445.1	112	Axilla abscess	SSTI	Chile	2012	G2-Sg1-Yw	IVc	-	30	t019	Unnamed plasmid (Cd and Macrolide resistance)	sraP-B	yes	no	no	yes	PVL_H2a	φPVLCN125	no	no
UBA45	SAMEA104699895	113	Skin and soft tissue infection	SSTI	Argentina	2010	G2-Sg1-Yw	IVc	-	30	t019	-	sraP-B	yes	no	no	no	-	-	no	no
UBA37	SAMEA104699887	114	Skin and soft tissue infection	SSTI	Argentina	2010	G2-Sg1-Yw	IVc	-	30	NT	-	sraP-B	yes	no	no	no	-	-	no	no
UBA104	SAMEA104699953	115	Skin and soft tissue infection	SSTI	Argentina	2011	G2-Sg1-Yw	IVc	-	30	t019	-	sraP-B	yes	no	no	no	-	-	no	no
M2856	GCA_900250895.1	116	-	-	Denmark	2014	G2-Sg1-Yw	IVc	-	30	t019	-	sraP-B	yes	no	no	yes	PVL_H2a	φPVLCN125	no	no
Sa9847	GCA_028454365.1	117	Nose abscess	SSTI	Chile	2013	G2-Sg1-Yw	IVc	-	30	t019	Unnamed plasmid (Cd and Macrolide resistance)	sraP-B	yes	no	no	yes	PVL_H2a	NT	no	no
UA935	GCA_002268135.1	118	Blood	Blood	Argentina	2013	G2-Sg1-Yw	IVc	-	30	t019	-	sraP-B	no	no	no	yes	PVL_H2a	φPVLCN125	no	no
UBA84	SAMEA104699934	119	Skin and soft tissue infection	SSTI	Argentina	2011	G2-Sg1-Yw	IVc	-	30	NT	-	sraP-B	yes	no	no	yes	PVL_H2a	NT	no	no
Sa4535	GCA_028451895.1	120	Blood	Blood	Chile	2014	G2-Sg1-Yw	IVc	-	30	t019	Unnamed plasmid (Cd and Macrolide resistance)	sraP-B	yes	no	no	yes	PVL_H2a	φPVLCN125	no	no
UBA40	SAMEA104699890	121	Skin and soft tissue infection	SSTI	Argentina	2010	G2-Sg1-Yw	IVc	-	30	NT	-	sraP-B	yes	no	no	no	-	-	no	no
UBA66	SAMEA104699916	122	Skin and soft tissue infection	SSTI	Argentina	2011	G2-Sg1-Yw	IVc	-	30	NT	-	sraP-B	yes	no	no	no	-	-	no	no
UBA111	SAMEA104699960	123	Blood	Blood	Argentina	2010	G2-Sg1-Yw	IVc	-	30	t019	-	sraP-B	yes	no	no	no	-	-	no	no
UBA57	SAMEA104699907	124	Skin and soft tissue infection	SSTI	Argentina	2011	G2-Sg1-Yw	IVc	-	30	t019	-	sraP-B	yes	no	no	no	-	-	no	no
UBA72	SAMEA104699922	125	Skin and soft tissue infection	SSTI	Argentina	2011	G2-Sg1-Yw	IVc	-	30	NT	-	sraP-B	yes	no	no	no	-	-	no	no
UBA28	SAMEA104699878	126	Skin and soft tissue infection	SSTI	Argentina	2010	G2-Sg1-Yw	IVc	-	30	NT	-	sraP-B	yes	no	no	no	-	-	no	no
UBA50	SAMEA104699900	127	Skin and soft tissue infection	SSTI	Argentina	2010	G2-Sg1-Yw	IVc	-	30	t019	-	sraP-B	yes	no	no	no	-	-	no	no
UBA120	SAMEA104699969	128	Blood	Blood	Argentina	2011	G2-Sg1-Yw	IVc	-	30	t019	-	sraP-B	yes	no	no	no	-	-	no	no
UBA18	SAMEA104699868	129	Skin and soft tissue infection	SSTI	Argentina	2010	G2-Sg1-Yw	IVc	-	30	t019	-	sraP-B	yes	no	no	no	-	-	no	no
UA770	GCA_002887345.1	130	Blood	Blood	Argentina	2013	G2-Sg1-Yw	IVc	-	30	t019	-	sraP-B	yes	no	no	no	-	-	no	no
M7124	GCA_027961825.1	131	-	-	Denmark	2018	G2-Sg1-Yw	IVc	-	30	t019	Unnamed plasmid (Cd and Macrolide resistance)	sraP-B	yes	no	no	yes	PVL_H2a	NT	no	no
UA845	GCA_002887395.1	132	Blood	Blood	Argentina	2013	G2-Sg1-Yw	IVc	-	30	t019	-	sraP-B	yes	no	no	yes	PVL_H2a	φPVLCN125	no	no
UBA116	SAMEA104699965	133	Blood	Blood	Argentina	2010	G2-Sg1-Yw	IVc	-	30	NT	-	sraP-B	yes	no	no	no	-	-	no	no
UA939	GCA_002267845.1	134	Blood	Blood	Argentina	2013	G2-Sg1-Yw	IVc	-	30	t138	-	sraP-B	yes	no	no	yes	PVL_H2a	φPVLCN125	no	no
RIVM_M086251	GCA_027646525.1	135	Wound	SSTI	Netherlands	2020	G2-Sg1-Yw	IVc	-	30	t019	Unnamed plasmid (Cd and Macrolide resistance)	sraP-B	yes	no	no	yes	PVL_H2a	φPVLCN125	no	no
Sa1329	GCA_028451555.1	136	Blood	Blood	Chile	2014	G2-Sg1-Yw	IVc	-	30	t019	Unnamed plasmid (Cd and Macrolide resistance)	sraP-B	yes	no	no	yes	PVL_H2a	NT	no	no
Sa2441	GCA_028452615.1	137	Gluteus abscess	SSTI	Chile	2014	G2-Sg1-Yw	IVc	-	30	t019	Unnamed plasmid (Cd and Macrolide resistance)	sraP-B	yes	no	no	yes	PVL_H2a	φPVLCN125	no	no
UA923	GCA_002268105.1	138	Blood	Blood	Argentina	2013	G2-Sg1-Yw	IVc	-	30	t019	-	sraP-B	yes	no	no	yes	PVL_H2a	φPVLCN125	no	no
WBG10049	GCA_000162715.1	139	-	-	USA	2009	G2-Sg1-Yw	IVd	SWP	30	t019	-	sraP-E	yes	no	no	yes	PVL_H2a	φPVLCN125	no	no
Sa4997	GCA_028451675.1	140	Cellulitis	SSTI	Chile	2012	G2-Sg1-Yw	IVc	-	30	t019	Unnamed plasmid (Cd and Macrolide resistance)	sraP-A	yes	no	no	yes	PVL_H2a	φPVLCN125	no	no
AUSMDU00024066	GCA_018605445.1	141	swab	Airway	Australia	2018	G2-Sg1-Yw	IVa	-	30	t2383	Unnamed plasmid (Cd and Macrolide resistance)	sraP-B	yes	no	no	yes	PVL_H2a	φPVLCN125	no	no
WMCS6019	GCF_000538595.1	142	Wound	SSTI	USA	2014	G2-Sg1-Yw	IVa	-	30	NT	-	sraP-B	yes	no	no	yes	PVL_H2a	φPVLCN125	no	no
F82600	GCA_000579035.1	143	-	-	USA	2012	G2-Sg1-Yw	IVa	-	30	t019	-	None	yes	no	no	no	-	-	no	no
T55954	GCA_000605705.1	144	Nasal Colonization	Colonization	USA	2012	G2-Sg1-Yw	IVa	-	30	NT	-	None	yes	no	no	no	-	-	no	no
AUSMDU00014718	GCA_018599695.1	145	Upper arm muscle Tissue	SSTI	Australia	2018	G2-Sg1-Yw	IVa	-	30	NT	-	sraP-B	yes	no	no	yes	PVL_H2a	NT	no	no
AUSMDU00016276	GCA_018586285.1	146	Swab	Skin Colonization	Australia	2018	G2-Sg1-Yw	IVa	-	30	t019	Unnamed plasmid (Cd and Macrolide resistance)	sraP-B	yes	no	no	yes	PVL_H2a	φPVLCN125	no	no
AUSMDU00015823	GCA_018605205.1	147	Swab	Skin Colonization	Australia	2018	G2-Sg1-Yw	IVa	-	30	t138	Unnamed plasmid (Cd and Macrolide resistance)	sraP-B	yes	no	no	yes	PVL_H2a	NT	no	no
AUSMDU00014013	GCA_018605085.1	148	Hand Swab	SSTI	Australia	2018	G2-Sg1-Yw	IVa	-	30	NT	Unnamed plasmid (Cd and Macrolide resistance)	sraP-B	yes	no	no	no	-	-	no	no
AUSMDU00014657	GCA_018602175.1	149	Forearm Tissue	SSTI	Australia	2018	G2-Sg1-Yw	IVa	-	30	t019	-	sraP-B	yes	no	no	no	-	-	no	no
SA-122	GCA_028389215.1	150	-	-	USA	2020	G2-Sg1-Yw	IVg	-	30	t019	Unnamed plasmid (Cd and Macrolide resistance)	sraP-B	yes	no	no	no	-	-	yes	no
UV1167	GCA_002260445.1	151	Blood	Blood	Venezuela	2013	G2-Sg1-Yw	IVg	-	30	t019	-	sraP-B	yes	no	no	no	-	-	yes	no
UV1166	GCA_002887445.1	152	Blood	Blood	Venezuela	2014	G2-Sg1-Yw	IVg	-	30	t019	-	sraP-B	yes	no	no	no	-	-	yes	no
UBA33	SAMEA104699883	153	Skin and soft tissue infection	SSTI	Argentina	2010	G2-Sg1-Yw	IVh	-	30	NT	-	sraP-A	no	no	no	yes	PVL_H1a	NT	no	no
UBA6	SAMEA104699856	154	Bone	Bones	Argentina	2004	G2-Sg1-Yw	IVh	-	30	NT	-	sraP-A	no	no	no	no	-	-	no	no
UBA11	SAMEA104699861	155	Blood	Blood	Argentina	2005	G2-Sg1-Yw	IVh	-	30	NT	-	sraP-A	no	no	no	yes	PVL_H1a	NT	no	no
55_3224	SAMN00012934	160	-	-	UK	-	G1-Pk	MSSA	Phagetype 80/81	30	t233	-	sraP-A	yes	no	no	yes	NT	φPVL108	no	no
55_2798	SAMN00012935	161	-	-	UK	-	G1-Pk	MSSA	Phagetype 80/81	30	t1209	-	sraP-A	yes	no	no	yes	NT	φPVL108	no	no
55_3488	SAMN00012931	162	-	-	UK	-	G1-Pk	MSSA	Phagetype 80/81	30	t1209	-	sraP-A	yes	no	no	yes	NT	φPVL108	no	no
55_2053	GCA_000160335.2	163	-	-	UK	-	G1-Pk	MSSA	Phagetype 80/81	30	t021	-	sraP-A	yes	no	no	yes	PVL_H2a	φPVL108	no	yes
M859	SAMN00013033	164	-	-	Australia	1961	G1-Pk	MSSA	Phagetype 80/81	30	t233	-	SraP-A	yes	no	no	yes	NT	NT	no	no
M1016	SAMN00013021	165	-	-	Austrália	1962	G1-Pk	MSSA	Phagetype 80/81	30	t1209	-	sraP-A	yes	no	no	yes	PVL_H2a	φPVL108	no	no
M765	SAMN00012933	166	-	-	Australia	1961	G1-Pk	MSSA	Phagetype 80/81	30	t233	-	SraP-A	yes	no	no	yes	PVL_H2a	φPVL108	no	no
M1015	GCF_000162675.1	167	-	-	Australia	1986	G1-Pk	MSSA	Phagetype 80/81	30	t021	-	SraP-A	no	no	no	yes	PVL_H2a	φPVL108		no
NRS216	SAMN03859798	168	-	-	UK	1968	G1-Pk	MSSA	Phagetype 80/81	30	NT	-	SraP-A	no	no	no	no	-	-	no	no
55_2237	SAMN00012930	169	-	-	UK	-	G1-Pk	MSSA	Phagetype 80/81	30	t1209	Tn1421 element carrying a second copy of ssaA	sraP-A	yes	no	no	yes	PVL_H2a	φPVL108	no	no
NCTC11561	GCA_900458105.1	170	-	-	UK	1983	G1-Pk	MSSA	-	30	t021	-	sraP-A	yes	no	no	yes	PVL_H2a	φPVL108	no	yes
58-362	SAMN00013023	171	-	-	USA	1958	G1-Pk	MSSA	Phagetype 80/81	30	t1209	-	sraP-A	yes	no	no	yes	PVL_H2a	φPVL108	no	no
68-397	GCA_000160375.1	172	-	-	USA	1968	G1-Pk	MSSA	Phagetype 80/81	30	t137	-	sraP-A	yes	no	no	yes	PVL_H2a	φPVL108	yes	no
67-43	SAMN00012928	173	-	-	USA	1967	G1-Pk	MSSA	Phagetype 80/81	30	NT	-	SraP-A	yes	no	no	no	-	-	yes	no
66-1888	SAMN00013022	174	-	-	USA	1966	G1-Pk	MSSA	Phagetype 80/81	30	t1209	-	sraP-A	yes	no	no	yes	PVL_H2a	φPVL108	no	no
69-412	SAMN00013024	175	-	-	USA	1969	G1-Pk	MSSA	Phagetype 80/81	30	t1209	-	sraP-A	yes	no	no	yes	NT	φPVL108	yes	no
65-1119	SAMN00012924	176	-	-	USA	1965	G1-Pk	MSSA	Phagetype 80/81	30	t1209	-	sraP-A	yes	no	no	no	-	-	yes	no
68-81	SAMN00012936	177	-	-	USA	1968	G1-Pk	MSSA	Phagetype 80/81	30	t233	-	sraP-A	yes	no	no	yes	NT	φPVL108	yes	no
69-172	SAMN00012927	178	-	-	USA	1969	G1-Pk	MSSA	Phagetype 80/81	30	t1209	-	sraP-A	yes	no	no	yes	NT	φPVL108	yes	no
67-331	SAMN00013035	179	-	-	USA	1967	G1-Pk	MSSA	Phagetype 80/81	30	t12238	Tn1421 element carrying a second copy of ssaA	sraP-A	yes	no	no	yes	PVL_H2a	φPVL108	yes	no
65-20	SAMN00012925	180	-	-	USA	1965	G1-Pk	MSSA	Phagetype 80/81	30	NT	-	SraP-A	yes	no	no	yes	NT	φPVL108	no	no
N296	GCA_028659595.1	181	-	-	Japan	1983	G1-Pk	Ia	-	30	t021	-	sraP-A	yes	no	no	no	-	-	yes	no
N237	SAMD00223498	182	-	-	Japan	1982	G1-Pk	MSSA	-	30	NT	-	SraP-A	yes	no	no	no	-	-	yes	no
N240	GCA_028659325.1	183	-	-	Japan	1982	G1-Pk	Ia	-	30	t1209	-	sraP-A	yes	no	no	yes	PVL_H2a	φ5967PVL	yes	no
N153	GCA_028659535.1	184	-	-	Japan	1983	G1-Pk	IVd	-	30	t1209	-	Srap-A	yes	no	no	no	-	-	no	no
N147	GCA_028659285.1	185	-	-	Japan	1982	G1-Pk	IVd	-	30	t1209	-	SraP-A	yes	no	no	no	-	-	yes	no
N83	GCA_026875965.1	186	-	-	Japan	1983	G1-Pk	IVd	-	30	t1209	-	SraP-A	yes	no	no	no	-	-	yes	no
N86	GCA_026900525.1	187	-	-	Japan	1983	G1-Pk	MSSA	-	30	t1209	-	SraP-A	yes	no	no	yes	NT	φPVL108	yes	no
UP_678	GCA_009912735.1	196	-	-	Germany	2019	G2-Sg3-Gn	MSSA	-	30	t1130	Unnamed plasmid	None	no	no	no	yes	PVL_H1a	φSa2USA	no	yes
CC30-3	GCA_015544315.1	197	Nasal Colonization	Colonization	France	2006	G2-Sg3-Gn	MSSA	-	30	t1848	Unnamed plasmid	sraP-D	no	no	no	yes	PVL_H2b	NT	no	no
CC30-4	GCA_015544285.1	198	Nasal Colonization	Colonization	France	2006	G2-Sg3-Gn	MSSA	-	30	t1848	Unnamed plasmid	sraP-D	no	no	no	yes	PVL_H2b	NT	no	no
CC30-6	GCA_015544255.1	199	Nasal Colonization	Colonization	France	2006	G2-Sg3-Gn	MSSA	-	30	t1848	Unnamed plasmid	sraP-D	no	no	no	yes	PVL_H2b	NT	no	no
CC30-8	GCA_015544175.1	200	Nasal Colonization	Colonization	France	2006	G2-Sg3-Gn	MSSA	-	30	t1848	Unnamed plasmid	sraP-D	no	no	no	yes	PVL_H2b	NT	no	no
S2397	GCA_000577595.1	201	-	-	France	2005	G2-Sg3-Gn	MSSA	-	30	t433	Unnamed plasmid / Tn1421 element carrying a second copy of ssaA	sraP-D	no	no	no	yes	PVL_H1a	φ5967PVL	no	no
CM143	GCA_003237205.1	202	Lesion swab	SSTI	Italy	2014	G2-Sg3-Gn	MSSA	-	30	t1001	Unnamed plasmid	sraP-D	no	no	no	yes	PVL_H1a	φ5967PVL	no	no
CD16-032	SAMN40946062	203	Bone	Bones	Brazil	2016	G2-Sg3-Gn	IVc	-	30	NT	Unnamed plasmid	NT	no	no	no	no	-	-	no	no
CR15-049	GCA_021011875.1	204	Skin lesion	SSTI	Brazil	2015	G2-Sg3-Gn	IVc	-	30	NT	Unnamed plasmid	sraP-D	no	no	no	yes	PVL_H1a	φ5967PVL	no	no
CD16-082	SAMN40946063	205	Tracheal secretion	Airway	Brazil	2016	G2-Sg3-Gn	IVc	-	30	t342	Unnamed plasmid / Tn1421 element carrying a second copy of ssaA	sraP-D	no	no	no	yes	PVL_H1a	φ5967PVL	no	no
CM113	GCA_003237495.1	206	Nasal Colonization	Colonization	Italy	2014	G2-Sg3-Gn	IVc	-	30	t433	Unnamed plasmid / pNTUH_6457	sraP-D	no	no	no	yes	PVL_H1a	φ5967PVL	no	no
CD16-238	SAMN40946061	207	Surgical wound	SSTI	Brazil	2016	G2-Sg3-Gn	IVc	-	30	t233	Unnamed plasmid	sraP-D	no	no	no	yes	PVL_H1a	NT	no	no
B6	GCA_002734495.1	208	Pneumonia	Airway	Brazil	2014	G2-Sg3-Gn	IVc	-	30	t433	Unnamed plasmid / pNTUH_6457	sraP-D	no	no	no	yes	PVL_H1a	φ5967PVL	no	no
FD01874438	GCA_028540025.1	209	Blood	Blood	Malawi	2014	G2-Sg3-Gn	MSSA	-	30	t318	Unnamed plasmid / pNTUH_6457	sraP-D	no	no	no	yes	PVL_H2b	NT	no	no
MSSAT026	GCF_900097925.1	210	Wound	SSTI	Tanzania	2013	G2-Sg3-Gn	MSSA	-	30	t021	Unnamed plasmid / pNTUH_6457	sraP-D	no	no	no	yes	PVL_H2b	NT	no	no
043H	GCF_900097505.1	211	Nasal Colonization	Colonization	Tanzania	2014	G2-Sg3-Gn	MSSA	-	30	t021	Unnamed plasmid / pNTUH_6457	sraP-D	no	no	no	no	-	-	no	no
MRSA941440/047440	GCA_900097825.1	212	Wound	SSTI	Tanzania	2012	G2-Sg3-Gn	MSSA	-	30	t019	Unnamed plasmid	sraP-D	no	no	no	yes	PVL_H2b	NT	no	no
MOS197	GCA_903809835.1	213	Wound fluid	SSTI	Israel	2009	G2-Sg3-Gn	IVa	-	30	t318	Unnamed plasmid / pNTUH_6457	sraP-D	no	no	no	yes	PVL_H2b	φ5967PVL	no	no
19	GCA_005048375.2	214	-	-	-	2019	G2-Sg3-Gn	IVa	-	30	t1504	Unnamed plasmid / pNTUH_6457	sraP-D	no	no	no	yes	PVL_H2b	φ5967PVL	no	no
108	GCA_015603245.1	215	-	-	Germany	2016	G2-Sg3-Gn	IVa	-	30	t318	Unnamed plasmid	sraP-D	no	no	no	yes	PVL_H2b	NT	yes	no
M3905	GCA_900251825.1	216	-	-	Denmark	2014	G2-Sg3-Gn	IVa	-	30	t021	Unnamed plasmid / pNTUH_6457	sraP-D	no	no	no	yes	PVL_H2b	NT	no	no
st698	GCF_900040395.1	217	Blood	Blood	UK	2003	G2-Sg3-Gn	IVc	-	30	t021	Unnamed plasmid	sraP-D	no	no	no	yes	PVL_H2b	φ5967PVL	no	no
P004-5	GCA_027883085.1	218	Nasal Colonization	Colonization	UK	2008	G2-Sg3-Gn	MSSA	-	30	t021	Unnamed plasmid	sraP-D	no	no	no	yes	PVL_H2b	NT	no	no
RUH-32	GCA_004295725.1	219	Septic arthritis	Bones	Saudi Arabia	2014	G2-Sg3-Gn	NT	-	30	t037	Unnamed plasmid	sraP-D	no	no	no	yes	PVL_H2b	φ5967PVL	no	no
M8607	GCA_027024685.1	220	Perineum	Skin Colonization	Denmark	2020	G2-Sg3-Gn	NT	-	30	t021	Unnamed plasmid	sraP-D	no	no	no	no	-	-	no	no
KE4481	GCA_014181255.1	221	Nasal Colonization	Colonization	Germany	2017	G2-Sg3-Gn	IVc	-	30	t342	Unnamed plasmid / Tn1421 element carrying a second copy of ssaA	sraP-D	no	no	no	yes	PVL_H2b	φ5967PVL	no	no
M7911	GCA_027086745.1	222	Nasal cavity	Airway	Denmark	2019	G2-Sg3-Gn	NT	-	30	t021	Unnamed plasmid / Tn1421 element carrying a second copy of ssaA	sraP-D	no	no	no	yes	PVL_H2b	NT	no	no
M7337	GCA_027962605.1	223	-	-	Denmark	2018	G2-Sg3-Gn	NT	-	30	t021	Unnamed plasmid / Tn1421 element carrying a second copy of ssaA	sraP-D	no	no	no	yes	PVL_H2b	φ5967PVL	no	no
M7858	GCA_027084485.1	224	Pharynx	Airway	Denmark	2019	G2-Sg3-Gn	NT	-	30	t021	Unnamed plasmid / Tn1421 element carrying a second copy of ssaA	sraP-D	no	no	no	yes	PVL_H2b	φ5967PVL	no	no
M8250	GCA_027042615.1	225	Skin and toft tissue infection	SSTI	Denmark	2019	G2-Sg3-Gn	NT	-	30	t021	Unnamed plasmid / Tn1421 element carrying a second copy of ssaA	sraP-D	no	no	no	yes	PVL_H2b	φPVL108	no	no
AUSMDU00018370	GCA_018605225.1	226	Sputum	Airway	Australia	2018	G2-Sg3-Gn	IVa	-	30	t021	Unnamed plasmid / Tn1421 element carrying a second copy of ssaA	sraP-D	no	no	no	yes	PVL_H1a	NT	no	no
AUSMDU00017262	GCA_018602235.1	227	Blood	Blood	Australia	2018	G2-Sg3-Gn	IVa	-	30	t363	Unnamed plasmid / Tn1421 element carrying a second copy of ssaA	sraP-D	no	yes	no	no	-	-	no	no
RIVM_M040376	GCA_027827095.1	228	Wound	SSTI	Netherlands	2017	G2-Sg3-Gn	IVa	-	30	t363	Unnamed plasmid / Tn1421 element carrying a second copy of ssaA	sraP-D	no	no	no	yes	PVL_H1a	φ5967PVL	no	no
97	GCA_015602905.1	229	-	-	Germany	2018	G2-Sg3-Gn	IVa	-	30	t363	Unnamed plasmid / Tn1421 element carrying a second copy of ssaA	sraP-D	no	no	no	yes	PVL_H1a	φPVL108	no	no
M6601	GCA_027959665.1	230	Nasal Colonization	Colonization	Denmark	2018	G2-Sg3-Gn	IVa	-	30	t363	Unnamed plasmid / Tn1421 element carrying a second copy of ssaA	sraP-D	no	no	no	yes	PVL_H1a	φ5967PVL	no	no
M3177	GCA_900251255.1	231	-	-	Denmark	2014	G2-Sg3-Gn	IVg	-	30	t021	Unnamed plasmid / Tn1421 element carrying a second copy of ssaA	sraP-D	no	no	no	yes	PVL_H1a	φ5967PVL	no	yes
AUSMDU00018368	GCA_018609505.1	232	Nasal Colonization	Colonization	Australia	2018	G2-Sg3-Gn	IVg	-	30	t021	Unnamed plasmid / Tn1421 element carrying a second copy of ssaA	sraP-D	no	no	no	yes	PVL_H1a	NT	no	no
IHMA148	GCA_017698555.1	233	Eye Infections	SSTI	France	2017	G2-Sg3-Gn	MSSA	-	30	t021	Tn1421 element carrying a second copy of ssaA	sraP-D	no	no	no	yes	PVL_H1a	φ5967PVL	no	no
M3753	GCA_900251785.1	234	-	-	Denmark	2014	G2-Sg3-Gn	NT	-	30	t021	Unnamed plasmid / Tn1421 element carrying a second copy of ssaA	sraP-D	no	no	no	yes	PVL_H1a	NT	no	no
RIVM_M084652	GCA_027647585.1	235	Swab nose/throat/perineum	Skin Colonization	Netherlands	2016	G2-Sg3-Gn	NT	-	30	t021	Tn1421 element carrying a second copy of ssaA	sraP-D	no	no	no	yes	PVL_H1a	φ5967PVL	no	no
M7862	GCA_027084565.1	236	Nasal cavity	Airway	Denmark	2019	G2-Sg3-Gn	IVc	-	30	t2509	Unnamed plasmid / Tn1421 element carrying a second copy of ssaA	sraP-D	no	no	no	yes	PVL_H1a	φ5967PVL	no	no
M7851	GCA_027084365.1	237	Skin and toft tissue infection	SSTI	Denmark	2019	G2-Sg3-Gn	IVc	-	30	t021	Unnamed plasmid / Tn1421 element carrying a second copy of ssaA	sraP-D	no	no	no	yes	PVL_H1a	φ5967PVL	no	no
AUSMDU00019689	GCA_018605285.1	238	Neck Tissue	SSTI	Australia	2018	G2-Sg3-Gn	IVc	-	30	t021	Unnamed plasmid / Tn1421 element carrying a second copy of ssaA	sraP-D	no	no	no	yes	PVL_H1a	φ5967PVL	no	no
CD16-200	SAMN40946064	239	Abscess	SSTI	Brazil	2016	G2-Sg3-Gn	IVg	-	30	NT	Tn1421 element carrying a second copy of ssaA	sraP-D	no	no	no	no	-	-	no	no
CD16-149	GCA_021008515.1	240	Nasal Colonization	Colonization	Brazil	2016	G2-Sg3-Gn	IVa	-	30	t1605	Unnamed plasmid / Tn1421 element carrying a second copy of ssaA	sraP-D	no	no	no	yes	PVL_H2b	φ5967PVL	no	no
CR14-021	GCA_021012415.1	241	Nasal Colonization	Colonization	Brazil	2014	G2-Sg3-Gn	IVa	-	30	NT	Unnamed plasmid	sraP-D	no	no	no	yes	PVL_H2b	NT	no	no
CD15-164	SAMN40946070	242	Nasal Colonization	Colonization	Brazil	2015	G2-Sg3-Gn	IVa	-	30	t631	Unnamed plasmid / Tn1421 element carrying a second copy of ssaA	sraP-D	no	no	no	yes	PVL_H2b	NT	no	no
CD16-083	SAMN40946071	243	Secretion	SSTI	Brazil	2016	G2-Sg3-Gn	IVa	-	30	NT	Unnamed plasmid / Tn1421 element carrying a second copy of ssaA	sraP-D	no	no	no	no	-	-	no	no
CD15-213	SAMN40946069	244	Secretion	SSTI	Brazil	2015	G2-Sg3-Gn	IVa	-	30	NT	Unnamed plasmid / Tn1421 element carrying a second copy of ssaA	sraP-D	no	no	no	yes	PVL_H2b	φ5967PVL	no	no
CD16-007	SAMN40946068	245	Tracheal secretion	Airway	Brazil	2016	G2-Sg3-Gn	IVa	-	30	NT	Unnamed plasmid / Tn1421 element carrying a second copy of ssaA	sraP-D	no	no	no	yes	PVL_H2b	φ5967PVL	no	no
CD16-102	GCA_021008755.1	246	Secretion	SSTI	Brazil	2016	G2-Sg3-Gn	IVa	-	30	NT	Tn1421 element carrying a second copy of ssaA	sraP-D	no	no	no	yes	PVL_H2b	φ5967PVL	no	no
CD15-311	SAMN40946066	247	Nasal Colonization	Colonization	Brazil	2015	G2-Sg3-Gn	IVa	-	30	NT	Unnamed plasmid / Tn1421 element carrying a second copy of ssaA	sraP-D	no	no	no	no	-	-	no	no
CD15-309	SAMN40946067	248	Umbilical Swab	SSTI	Brazil	2015	G2-Sg3-Gn	IVa	-	4279	t233	Unnamed plasmid / Tn1421 element carrying a second copy of ssaA	sraP-D	no	no	no	no	-	-	no	no
CD16-203	SAMN40946074	249	Surgical wound	SSTI	Brazil	2016	G2-Sg3-Gn	IVa	-	30	t1192	Unnamed plasmid / Tn1421 element carrying a second copy of ssaA	sraP-D	no	no	no	yes	PVL_H2b	NT	no	no
CD16-130	SAMN40946075	250	Secretion	SSTI	Brazil	2016	G2-Sg3-Gn	IVa	-	30	NT	Unnamed plasmid / Tn1421 element carrying a second copy of ssaA	sraP-D	no	no	no	yes	PVL_H2b	NT	no	no
CD16-028	GCA_000330825.2	251	Tissue fragment	SSTI	Brazil	2016	G2-Sg3-Gn	IVa	-	30	t1605	Unnamed plasmid / Tn1421 element carrying a second copy of ssaA	sraP-D	no	no	no	yes	PVL_H2b	NT	no	no
CD15-281	SAMN40946076	252	Nasal Colonization	Colonization	Brazil	2015	G2-Sg3-Gn	IVa	-	30	NT	Unnamed plasmid / Tn1421 element carrying a second copy of ssaA	sraP-D	no	no	no	yes	PVL_H2b	NT	no	no
CD16-237	SAMN40946078	253	Bronchoalveolar Wash	Airway	Brazil	2016	G2-Sg3-Gn	IVa	-	30	t021	Unnamed plasmid	sraP-D	no	no	no	yes	PVL_H2b	NT	no	no
CD16-096	SAMN40946079	254	Tracheal secretion	Airway	Brazil	2016	G2-Sg3-Gn	IVa	-	30	t233	Unnamed plasmid / Tn1421 element carrying a second copy of ssaA	sraP-D	no	no	no	yes	PVL_H2b	NT	no	no
CC022	GCA_001411605.1	255	Nasal Colonization	Colonization	Brazil	2011	G2-Sg3-Gn	IVa	-	30	t318	Unnamed plasmid / Tn1421 element carrying a second copy of ssaA	sraP-D	no	no	no	yes	PVL_H2b	φPVL108	no	no
CD15-211	SAMN40946077	256	Nasal Colonization	Colonization	Brazil	2015	G2-Sg3-Gn	IVa	-	30	t654	Unnamed plasmid / Tn1421 element carrying a second copy of ssaA	sraP-D	no	no	no	yes	PVL_H2b	NT	no	no
CD16-209	SAMN40946080	257	Tracheal secretion	Airway	Brazil	2016	G2-Sg3-Gn	NT	-	30	t233	Unnamed plasmid / Tn1421 element carrying a second copy of ssaA	sraP-D	no	no	no	no	-	-	no	no
CR14-013	GCA_021012575.1	258	Arm lesion	SSTI	Brazil	2014	G2-Sg3-Gn	IVa	-	30	NT	Tn1421 element carrying a second copy of ssaA	sraP-D	no	no	no	yes	PVL_H2b	φ5967PVL	no	no
CD15-263	SAMN40946065	259	Ocular Swab	SSTI	Brazil	2015	G2-Sg3-Gn	IVa	-	30	NT	Unnamed plasmid / Tn1421 element carrying a second copy of ssaA	sraP-D	no	no	no	yes	PVL_H2b	φ5967PVL	no	no
CD15-207	SAMN40946081	260	Lesion	SSTI	Brazil	2015	G2-Sg3-Gn	IVa	-	30	NT	Unnamed plasmid / Tn1421 element carrying a second copy of ssaA	sraP-D	no	no	no	yes	PVL_H2b	NT	no	no
CD15-191	SAMN40946085	261	Tracheal secretion	Airway	Brazil	2015	G2-Sg3-Gn	IVa	-	30	NT	Tn1421 element carrying a second copy of ssaA	sraP-D	no	no	no	yes	PVL_H2b	NT	no	no
CR15-036	SAMN40946082	262	Tracheal secretion	Airway	Brazil	2015	G2-Sg3-Gn	IVa	-	30	t318	Unnamed plasmid / Tn1421 element carrying a second copy of ssaA	sraP-D	no	no	no	yes	PVL_H2b	NT	no	no
CR15-051	GCA_021012735.1	263	Abscess	SSTI	Brazil	2015	G2-Sg3-Gn	IVa	-	30	NT	Tn1421 element carrying a second copy of ssaA	sraP-D	no	no	no	yes	PVL_H2b	φ5967PVL	no	no
CD15-167	SAMN40946086	264	Nasal Colonization	Colonization	Brazil	2015	G2-Sg3-Gn	IVa	-	30	t1192	Unnamed plasmid / Tn1421 element carrying a second copy of ssaA	sraP-D	no	no	no	yes	PVL_H2b	φ5967PVL	no	no
CHU15-118	GCA_021010515.1	265	Nasal Colonization	Colonization	Brazil	2015	G2-Sg3-Gn	IVa	-	30	t2795	Unnamed plasmid / Tn1421 element carrying a second copy of ssaA	sraP-D	no	no	no	yes	PVL_H2b	φ5967PVL	no	no
CD15-172	SAMN40946083	266	Nasal Colonization	Colonization	Brazil	2015	G2-Sg3-Gn	IVa	-	30	t318	Unnamed plasmid / Tn1421 element carrying a second copy of ssaA	sraP-D	no	no	no	yes	PVL_H2b	φ5967PVL	no	no
CR14-050	GCA_021012265.1	267	Abscess	SSTI	Brazil	2014	G2-Sg3-Gn	IVa	-	30	t318	Tn1421 element carrying a second copy of ssaA	sraP-D	no	no	no	yes	PVL_H2b	φ5967PVL	no	no
CR14-029	SAMN40946072	268	Tracheal secretion	Airway	Brazil	-	G2-Sg3-Gn	IVa	-	30	t779	Unnamed plasmid / Tn1421 element carrying a second copy of ssaA	sraP-D	no	no	no	yes	PVL_H2b	φ5967PVL	no	no
CR14-031	GCA_021012355.1	269	Nasal Colonization	Colonization	Brazil	2014	G2-Sg3-Gn	IVa	-	30	t318	Unnamed plasmid / Tn1421 element carrying a second copy of ssaA	sraP-D	no	no	no	yes	PVL_H2b	φ5967PVL	no	no
CD15-227	GCA_021010225.1	270	Blood	Blood	Brazil	2015	G2-Sg3-Gn	IVa	-	30	t318	Unnamed plasmid / Tn1421 element carrying a second copy of ssaA	sraP-D	no	no	no	no	-	-	no	no
CD16-133	SAMN40946073	271	Cerebral abscess	SSTI	Brazil	2016	G2-Sg3-Gn	IVa	-	30	NT	Tn1421 element carrying a second copy of ssaA	sraP-D	no	no	no	no	-	-	no	no
CD15-319	SAMN40946084	272	Left hallux secretion	SSTI	Brazil	2015	G2-Sg3-Gn	IVa	-	30	t1504	Unnamed plasmid / Tn1421 element carrying a second copy of ssaA	sraP-D	no	no	no	yes	PVL_H2b	φ5967PVL	no	no
BPH3633	GCA_027112895.1	273	Blood	Blood	Australia	2008	G2-Sg2-Pr	MSSA	-	30	NT	Integrative plasmid carrying two copies of IS1272, and copB-mco	sraP-B	no	no	no	no	-	-	no	no
UP_322	GCA_009913075.1	274	-	-	-	-	G2-Sg2-Pr	MSSA	-	30	NT	Integrative plasmid carrying two copies of IS1272, and copB-mco	sraP-B	no	no	no	no	-	-	no	yes
SAO23	GCA_028363555.1	275	Osteomyelitis	Bones	Italy	2019	G2-Sg2-Pr	MSSA	-	30	t582	Integrative plasmid carrying two copies of IS1272, and copB-mco	sraP-B	no	yes	no	yes	PVL_H1a	φ5967PVL	no	no
AF2557	GCA_019121335.1	276	Cystic Fibrosis /airway culture	Airway	USA	2018	G2-Sg2-Pr	MSSA	-	30	t675	Integrative plasmid carrying two copies of IS1272, and copB-mco	sraP-B	no	no	no	no	-	-	no	no
AR_0470	GCA_003193745.1	277	-	-	-	-	G2-Sg2-Pr	IIb	-	30	NT	Tn1421 element carrying a second copy of ssaA	sraP-A	no	no	no	no	-	-	yes	yes
M0408	GCF_000361085.1	278	-	-	USA	2003	G2-Sg2-Pr	MSSA	-	30	NT	Tn1421 element carrying a second copy of ssaA	sraP-A	no	no	no	no	-	-	yes	yes
NGS-ED-1006	GCF_000739205.1	279	Blood	Blood	UK	2013	G2-Sg2-Pr	MSSA	-	30	t924	Integrative plasmid carrying two copies of IS1272, and copB-com / Tn1421 element carrying a second copy of ssaA	sraP-C	no	no	no	no	-	-	no	yes
Knee 35a	GCA_028419015.1	280	Periprosthetic Joint Infection	Bones	Sweden	2012	G2-Sg2-Pr	MSSA	-	30	t021	Integrative plasmid carrying two copies of IS1272, and copB-com / Tn1421 element carrying a second copy of ssaA	sraP-C	no	no	no	no	-	-	no	no
CFBR-309	GCA_003720655.1	281	Cystic fibrosis	Airway	USA	2017	G2-Sg2-Pr	MSSA	-	30	NT	Integrative plasmid carrying two copies of IS1272, and copB-com / Tn1421 element carrying a second copy of ssaA	sraP-C	no	no	no	no	-	-	no	no
JH6154	GCA_027165385.1	282	-	-	Japan	2011	G2-Sg2-Pr	IVa	-	30	t012	Integrative plasmid carrying two copies of IS1272, and copB-com / Tn1421 element carrying a second copy of ssaA	sraP-C	no	yes	yes	no	-	-	yes	no
HU09-1119034	GCA_028256345.1	283	-	-	Japan	2009	G2-Sg2-Pr	IVa	-	30	t012	Integrative plasmid carrying two copies of IS1272, and copB-com / Tn1421 element carrying a second copy of ssaA	sraP-C	no	yes	yes	no	-	-	yes	no
H1312	GCA_900250235.1	284	-	-	Denmark	2014	G2-Sg2-Pr	IVc	-	30	t253	Integrative plasmid carrying two copies of IS1272, and copB-com / Tn1421 element carrying a second copy of ssaA	sraP-C	no	yes	yes	no	-	-	no	no
H1315	GCA_900250245.1	285	-	-	Denmark	2014	G2-Sg2-Pr	IVc	-	30	t253	Integrative plasmid carrying two copies of IS1272, and copB-com / Tn1421 element carrying a second copy of ssaA	sraP-C	no	yes	yes	no	-	-	no	no
M3845	GCA_900251745.1	286	-	-	Denmark	2014	G2-Sg2-Pr	IVc	-	30	t268	Integrative plasmid carrying two copies of IS1272, and copB-com / Tn1421 element carrying a second copy of ssaA	sraP-C	no	yes	yes	no	-	-	no	no
H149_M02	GCA_026459585.1	287	Nasal Colonization	Colonization	UK	2011	G2-Sg2-Pr	IVc	-	30	t018	Integrative plasmid carrying two copies of IS1272, and copB-com / Tn1421 element carrying a second copy of ssaA	sraP-C	no	yes	yes	no	-	-	no	no
M3172	GCA_900251205.1	288	-	-	Denmark	2014	G2-Sg2-Pr	IVc	-	30	t018	Integrative plasmid carrying two copies of IS1272, and copB-com / Tn1421 element carrying a second copy of ssaA	sraP-C	no	yes	yes	no	-	-	no	no
55-117-20	GCA_028762485.1	289	-	-	Iceland	2015	G2-Sg2-Pr	IVc	-	30	t276	Integrative plasmid carrying two copies of IS1272, and copB-com / Tn1421 element carrying a second copy of ssaA	sraP-C	no	yes	yes	no	-	-	no	no
55-117-23	GCA_028762365.1	290	-	-	Iceland	2015	G2-Sg2-Pr	IVc	-	30	t276	Integrative plasmid carrying two copies of IS1272, and copB-com / Tn1421 element carrying a second copy of ssaA	sraP-C	no	yes	yes	no	-	-	no	no
55-117-25	GCA_028762285.1	291	-	-	Iceland	2015	G2-Sg2-Pr	IVc	-	30	t276	Integrative plasmid carrying two copies of IS1272, and copB-com / Tn1421 element carrying a second copy of ssaA	sraP-C	no	yes	yes	no	-	-	no	no
55-117-19	GCA_028762925.1	292	-	-	Iceland	2015	G2-Sg2-Pr	IVc	-	30	t1192	Integrative plasmid carrying two copies of IS1272, and copB-com / Tn1421 element carrying a second copy of ssaA	sraP-C	no	yes	yes	no	-	-	no	no
55-117-18	GCA_028762405.1	293	-	-	Iceland	2015	G2-Sg2-Pr	IVc	-	30	t276	Integrative plasmid carrying two copies of IS1272, and copB-com / Tn1421 element carrying a second copy of ssaA	sraP-C	no	yes	yes	no	-	-	no	no
C864	GCA_022214085.1	294	sinus	Airway	Australia	2019	G2-Sg2-Pr	MSSA	-	30	t017	Integrative plasmid carrying two copies of IS1272, and copB-com / Tn1421 element carrying a second copy of ssaA	sraP-C	no	yes	yes	no	-	-	no	no
SAO40	GCA_028363135.1	295	Osteomyelitis	Bones	Italy	2019	G2-Sg2-Pr	MSSA	-	30	t363	Integrative plasmid carrying two copies of IS1272, and copB-com / Tn1421 element carrying a second copy of ssaA	sraP-C	no	yes	yes	no	-	-	no	no
1900620163	GCA_026755955.1	296	Nasal Colonization	Colonization	France	-	G2-Sg2-Pr	MSSA	-	30	t840	Integrative plasmid carrying two copies of IS1272, and copB-com / Tn1421 element carrying a second copy of ssaA	sraP-C	no	yes	yes	no	-	-	no	no
SAB10971	GCA_026835395.1	297	Blood	Blood	UK	2013	G2-Sg2-Pr	MSSA	-	30	NT	Integrative plasmid carrying two copies of IS1272, and copB-com / Tn1421 element carrying a second copy of ssaA	sraP-C	no	no	yes	no	-	-	no	no
HN0478-1	GCA_028023435.1	298	Nasal Colonization	Colonization	Ireland	-	G2-Sg2-Pr	MSSA	-	30	t13101	Integrative plasmid carrying two copies of IS1272, and copB-com / Tn1421 element carrying a second copy of ssaA	sraP-C	no	yes	yes	no	-	-	no	no
SA2443	GCA_029403345.1	299	healthy skin	Skin Colonization	Japan	2017	G2-Sg2-Pr	MSSA	-	30	t018	Integrative plasmid carrying two copies of IS1272, and copB-com / Tn1421 element carrying a second copy of ssaA	sraP-C	no	yes	yes	no	-	-	yes	no
SA1812	GCA_029404055.1	300	healthy skin	Skin Colonization	Japan	2017	G2-Sg2-Pr	MSSA	-	30	t018	Integrative plasmid carrying two copies of IS1272, and copB-com / Tn1421 element carrying a second copy of ssaA	sraP-C	no	yes	yes	no	-	-	yes	no
SA2843	GCA_029403205.1	301	healthy skin	Skin Colonization	Japan	2017	G2-Sg2-Pr	MSSA	-	30	t018	Integrative plasmid carrying two copies of IS1272, and copB-com / Tn1421 element carrying a second copy of ssaA	sraP-C	no	yes	yes	no	-	-	yes	no
SA2571	GCA_029403265.1	302	healthy skin	Skin Colonization	Japan	2017	G2-Sg2-Pr	MSSA	-	30	t018	Integrative plasmid carrying two copies of IS1272, and copB-com / Tn1421 element carrying a second copy of ssaA	sraP-C	no	yes	yes	no	-	-	yes	no
SA2433	GCA_029403405.1	303	healthy skin	Skin Colonization	Japan	2017	G2-Sg2-Pr	MSSA	-	30	t018	Integrative plasmid carrying two copies of IS1272, and copB-com / Tn1421 element carrying a second copy of ssaA	sraP-C	no	yes	yes	no	-	-	yes	no
SA1746	GCA_029404155.1	304	healthy skin	Skin Colonization	Japan	2017	G2-Sg2-Pr	MSSA	-	30	t018	Integrative plasmid carrying two copies of IS1272, and copB-com / Tn1421 element carrying a second copy of ssaA	sraP-C	no	yes	yes	no	-	-	yes	no
UC10	GCA_011030785.1	305	Blood	Blood	Colombia	2011	G2-Sg2-Pr	MSSA	-	30	t122	Integrative plasmid carrying two copies of IS1272, and copB-com / Tn1421 element carrying a second copy of ssaA	sraP-C	no	yes	yes	no	-	-	no	no
UC11	GCA_011030855.1	306	Blood	Blood	Colombia	2011	G2-Sg2-Pr	MSSA	-	30	t122	Integrative plasmid carrying two copies of IS1272, and copB-com / Tn1421 element carrying a second copy of ssaA	sraP-C	no	yes	yes	no	-	-	no	no
H202_M10	GCA_026449125.1	307	Nasal Colonization	Colonization	UK	2012	G2-Sg2-Pr	MSSA	-	30	t1202	Integrative plasmid carrying two copies of IS1272, and copB-com / Tn1421 element carrying a second copy of ssaA	sraP-C	no	yes	yes	no	-	-	no	no
H125_M10	GCA_026444385.1	308	Nasal Colonization	Colonization	UK	2012	G2-Sg2-Pr	MSSA	-	30	t012	Integrative plasmid carrying two copies of IS1272, and copB-com / Tn1421 element carrying a second copy of ssaA	NT	no	no	yes	no	-	-	yes	no
XX22-I1-E1	GCA_027255415.1	309	Nasal Colonization	Colonization	UK	2011	G2-Sg2-Pr	MSSA	-	30	t012	Integrative plasmid carrying two copies of IS1272, and copB-com / Tn1421 element carrying a second copy of ssaA	sraP-C	no	yes	yes	no	-	-	no	no
G0614	GCA_003813405.1	310	Nasal Colonization	Colonization	Australia	2015	G2-Sg2-Pr	MSSA	-	30	t012	Integrative plasmid carrying two copies of IS1272, and copB-com / Tn1421 element carrying a second copy of ssaA	sraP-C	no	yes	yes	no	-	-	no	no
UE178	GCA_011024305.1	311	Blood	Blood	Ecuador	2012	G2-Sg2-Pr	MSSA	-	30	t074	Integrative plasmid carrying two copies of IS1272, and copB-com / Tn1421 element carrying a second copy of ssaA	SraP-C	no	yes	yes	no	-	-	no	no
UE180	GCA_011025965.1	312	Blood	Blood	Ecuador	2012	G2-Sg2-Pr	MSSA	-	30	t074	Integrative plasmid carrying two copies of IS1272, and copB-com / Tn1421 element carrying a second copy of ssaA	sraP-C	no	yes	yes	no	-	-	no	no
C194	GCA_022238205.1	313	sinus	Airway	Australia	2013	G2-Sg2-Pr	MSSA	-	30	t021	Integrative plasmid carrying two copies of IS1272, and copB-com / Tn1421 element carrying a second copy of ssaA	sraP-C	no	yes	yes	no	-	-	no	no
H158_M03	GCA_026468965.1	314	Nasal Colonization	Colonization	UK	2012	G2-Sg2-Pr	MSSA	-	30	t012	Integrative plasmid carrying two copies of IS1272, and copB-com / Tn1421 element carrying a second copy of ssaA	sraP-C	no	yes	yes	no	-	-	no	no
AMT0413-14	GCA_027185985.1	315	Sputum	Airway	USA	-	G2-Sg2-Pr	MSSA	-	30	NT	Integrative plasmid carrying two copies of IS1272, and copB-com / Tn1421 element carrying a second copy of ssaA	sraP-C	no	yes	yes	no	-	-	no	no
71_ls	GCA_015611205.2	316	-	-	Denmark	2013	G2-Sg2-Pr	MSSA	-	30	t012	Integrative plasmid carrying two copies of IS1272, and copB-com / Tn1421 element carrying a second copy of ssaA	sraP-C	no	yes	yes	no	-	-	no	no
c54	GCA_002126125.1	317	Blood	Blood	USA	2014	G2-Sg2-Pr	MSSA	-	30	t012	Integrative plasmid carrying two copies of IS1272, and copB-com / Tn1421 element carrying a second copy of ssaA	sraP-C	no	no	yes	no	-	-	no	no
NC179	GCA_028393425.1	318	Nasal Colonization	Colonization	USA	2019	G2-Sg2-Pr	MSSA	-	30	t021	Integrative plasmid carrying two copies of IS1272, and copB-com / Tn1421 element carrying a second copy of ssaA	sraP-C	no	yes	yes	no	-	-	yes	no
S0063-6M-NS1-C1-C5-CL	GCA_028920625.1	319	Nasal Colonization	Colonization	USA	2020	G2-Sg2-Pr	MSSA	-	30	t021	Integrative plasmid carrying two copies of IS1272, and copB-com / Tn1421 element carrying a second copy of ssaA	sraP-C	no	yes	yes	no	-	-	yes	no
S0063-9M-NS1-C1-C8-CL	GCA_028921245.1	320	Nasal Colonization	Colonization	USA	2020	G2-Sg2-Pr	MSSA	-	30	t021	Integrative plasmid carrying two copies of IS1272, and copB-com / Tn1421 element carrying a second copy of ssaA	sraP-C	no	yes	yes	no	-	-	yes	no
S0063-9M-NS1-C1-C2-CL	GCA_028921105.1	321	Nasal Colonization	Colonization	USA	2020	G2-Sg2-Pr	MSSA	-	30	t021	Integrative plasmid carrying two copies of IS1272, and copB-com / Tn1421 element carrying a second copy of ssaA	sraP-C	no	yes	yes	no	-	-	yes	no
S0072-3M-NS1-C1-C5-CL	GCA_028918625.1	322	Nasal Colonization	Colonization	USA	2019	G2-Sg2-Pr	MSSA	-	30	t338	Integrative plasmid carrying two copies of IS1272, and copB-com / Tn1421 element carrying a second copy of ssaA	sraP-C	no	yes	yes	no	-	-	yes	no
S0072-3M-NS1-C1-C6-CL	GCA_028918645.1	323	Nasal Colonization	Colonization	USA	2019	G2-Sg2-Pr	MSSA	-	30	t338	Integrative plasmid carrying two copies of IS1272, and copB-com / Tn1421 element carrying a second copy of ssaA	sraP-C	no	yes	yes	no	-	-	yes	no
S0072-3M-NS1-C1-C7-CL	GCA_028918725.1	324	Nasal Colonization	Colonization	USA	2019	G2-Sg2-Pr	MSSA	-	30	t338	Integrative plasmid carrying two copies of IS1272, and copB-com / Tn1421 element carrying a second copy of ssaA	sraP-C	no	yes	yes	no	-	-	yes	no
NCTC13811	GCA_900637155.1	325	Wound	SSTI	UK	2003	G2-Sg2-Pr	MSSA	-	30	NT	Integrative plasmid carrying two copies of IS1272, and copB-com / Tn1421 element carrying a second copy of ssaA	sraP-C	no	yes	yes	no	-	-	yes	yes
UE1102	GCA_011025625.1	326	Blood	Blood	Ecuador	2013	G2-Sg2-Pr	MSSA	-	30	t1027	Integrative plasmid carrying two copies of IS1272, and copB-com / Tn1421 element carrying a second copy of ssaA	sraP-C	no	yes	yes	no	-	-	yes	no
CFSA238	GCA_002122035.1	327	Sputum or oropharyngeal	Airway	USA	2015	G2-Sg2-Pr	MSSA	-	30	t338	Integrative plasmid carrying two copies of IS1272, and copB-com / Tn1421 element carrying a second copy of ssaA	sraP-C	no	yes	yes	no	-	-	yes	no
CFSA158	GCA_002124815.1	328	Sputum or oropharyngeal	Airway	USA	2014	G2-Sg2-Pr	MSSA	-	30	t2868	Integrative plasmid carrying two copies of IS1272, and copB-com / Tn1421 element carrying a second copy of ssaA	sraP-C	no	yes	yes	no	-	-	yes	no
ABFQX	GCA_002250865.1	329	-	-	USA	2015	G2-Sg2-Pr	MSSA	-	30	t1577	Integrative plasmid carrying two copies of IS1272, and copB-com / Tn1421 element carrying a second copy of ssaA	sraP-C	no	no	yes	no	-	-	yes	no
BCH-SA-08	GCA_003721005.1	330	Throat Culture	Airway	USA	2019	G2-Sg2-Pr	MSSA	-	30	NT	Integrative plasmid carrying two copies of IS1272, and copB-com / Tn1421 element carrying a second copy of ssaA	sraP-C	no	yes	yes	no	-	-	yes	no
CFSA253	GCA_002122795.1	331	Sputum or oropharyngeal	Airway	USA	2015	G2-Sg2-Pr	MSSA	-	30	t338	Integrative plasmid carrying two copies of IS1272, and copB-com / Tn1421 element carrying a second copy of ssaA	sraP-C	no	yes	yes	no	-	-	yes	no
5.507.N	GCA_028213655.1	332	Nasal Colonization	Colonization	USA	2019	G2-Sg2-Pr	MSSA	-	30	t338	Integrative plasmid carrying two copies of IS1272, and copB-com / Tn1421 element carrying a second copy of ssaA	sraP-C	no	yes	yes	no	-	-	yes	no
MAGIC.3.507.N	GCA_028212975.1	333	Nasal Colonization	Colonization	USA	2019	G2-Sg2-Pr	MSSA	-	30	t338	Integrative plasmid carrying two copies of IS1272, and copB-com / Tn1421 element carrying a second copy of ssaA	sraP-C	no	yes	yes	no	-	-	yes	no
MAGIC.4.507.N	GCA_028213215.1	334	Nasal Colonization	Colonization	USA	2019	G2-Sg2-Pr	MSSA	-	30	t338	Integrative plasmid carrying two copies of IS1272, and copB-com / Tn1421 element carrying a second copy of ssaA	sraP-C	no	yes	yes	no	-	-	yes	no
S0002-9M-OS1-C1-C2-CL	GCA_028892015.1	335	Nasal Colonization	Colonization	USA	2019	G2-Sg2-Pr	MSSA	-	30	t338	Integrative plasmid carrying two copies of IS1272, and copB-mco	sraP-C	no	no	no	no	-	-	yes	no
S0002-6M.NS1.C1.C2.CL	GCA_028947085.1	336	Nasal Colonization	Colonization	USA	2019	G2-Sg2-Pr	MSSA	-	30	t338	Integrative plasmid carrying two copies of IS1272, and copB-mco	sraP-C	no	no	no	no	-	-	yes	no
S0002-9M-OS1-C1-C5-CL	GCA_028892055.1	337	Nasal Colonization	Colonization	USA	2019	G2-Sg2-Pr	MSSA	-	30	t338	Integrative plasmid carrying two copies of IS1272, and copB-com / Tn1421 element carrying a second copy of ssaA	sraP-C	no	no	no	no	-	-	yes	no
14-343-001404-S1	GCA_027254555.1	338	Sputum	Airway	USA	-	G2-Sg2-Pr	MSSA	-	30	t338	Integrative plasmid carrying two copies of IS1272, and copB-com / Tn1421 element carrying a second copy of ssaA	sraP-C	no	yes	yes	no	-	-	yes	no
16-350-001942-S2A	GCA_027251955.1	339	Sputum	Airway	USA	-	G2-Sg2-Pr	MSSA	-	30	t338	Integrative plasmid carrying two copies of IS1272, and copB-com / Tn1421 element carrying a second copy of ssaA	sraP-C	no	yes	yes	no	-	-	yes	no
15-085-001344-S1	GCA_027193785.1	340	Sputum	Airway	USA	-	G2-Sg2-Pr	MSSA	-	30	t338	Integrative plasmid carrying two copies of IS1272, and copB-com / Tn1421 element carrying a second copy of ssaA	sraP-C	no	yes	yes	no	-	-	yes	no
CFSA110	GCA_002125025.1	341	Sputum or oropharyngeal	Airway	USA	2014	G2-Sg2-Pr	MSSA	-	30	t338	Integrative plasmid carrying two copies of IS1272, and copB-com / Tn1421 element carrying a second copy of ssaA	sraP-C	no	no	no	no	-	-	yes	no
CFSA141	GCA_002123795.1	342	Sputum or oropharyngeal	Airway	USA	2014	G2-Sg2-Pr	MSSA	-	30	t338	Integrative plasmid carrying two copies of IS1272, and copB-com / Tn1421 element carrying a second copy of ssaA	sraP-C	no	no	no	no	-	-	yes	no
AF1868	GCA_019712215.1	343	Airway culture/Cystic Fibrosis	Airway	USA	2017	G2-Sg2-Pr	MSSA	-	30	t338	Integrative plasmid carrying two copies of IS1272, and copB-com / Tn1421 element carrying a second copy of ssaA	sraP-C	no	yes	yes	no	-	-	yes	no
AF2569	GCF_019121135.1	344	Cystic Fibrosis	Airway	USA	2018	G2-Sg2-Pr	MSSA	-	30	t338	Integrative plasmid carrying two copies of IS1272, and copB-com / Tn1421 element carrying a second copy of ssaA	sraP-C	no	no	yes	no	-	-	yes	no
M1C035	GCA_003417345.1	345	-	-	Japan	-	G2-Sg2-Pr	MSSA	-	30	t338	Integrative plasmid carrying two copies of IS1272, and copB-com / Tn1421 element carrying a second copy of ssaA	sraP-C	no	yes	yes	no	-	-	yes	no
M1C042	GCA_003427075.1	346	-	-	-	-	G2-Sg2-Pr	MSSA	-	30	t338	Integrative plasmid carrying two copies of IS1272, and copB-com / Tn1421 element carrying a second copy of ssaA	sraP-C	no	yes	yes	no	-	-	yes	no
SCPM-O-B-7438	GCA_001639185.1	347	-	-	Russia	2013	G2-Sg2-Pr	MSSA	-	30	t2509	Integrative plasmid carrying two copies of IS1272, and copB-com / Tn1421 element carrying a second copy of ssaA	sraP-C	no	yes	no	no	-	-	no	no
CDI_4513	GCA_027543005.1	348	Blood	Blood	USA	2010	G2-Sg2-Pr	MSSA	-	30	t012	Integrative plasmid carrying two copies of IS1272, and copB-com / Tn1421 element carrying a second copy of ssaA	NT	no	yes	yes	no	-	-	no	no
185-N6	GCA_027817855.1	349	Nasal Colonization	Colonization	Mexico	2018	G2-Sg2-Pr	MSSA	-	30	t1192	Integrative plasmid carrying two copies of IS1272, and copB-com / Tn1421 element carrying a second copy of ssaA	sraP-C	no	no	no	no	-	-	no	no
100-N6	GCA_027817395.1	350	Nare / Atopic dermatitis	SSTI	Mexico	2018	G2-Sg2-Pr	MSSA	-	30	t1192	Integrative plasmid carrying two copies of IS1272, and copB-com / Tn1421 element carrying a second copy of ssaA	sraP-C	no	no	no	no	-	-	no	no
100-N10	GCA_027817275.1	351	Atopic dermatitis	SSTI	Mexico	2018	G2-Sg2-Pr	MSSA	-	30	t1192	Integrative plasmid carrying two copies of IS1272, and copB-com / Tn1421 element carrying a second copy of ssaA	sraP-C	no	no	no	no	-	-	no	no
C887	GCA_022214645.1	352	sinus	Airway	Australia	2020	G2-Sg2-Pr	MSSA	-	30	NT	Integrative plasmid carrying two copies of IS1272, and copB-com / Tn1421 element carrying a second copy of ssaA	sraP-C	no	yes	yes	no	-	-	no	no
UA817	GCF_009675915.1	353	Blood	Blood	Argentina	2013	G2-Sg2-Pr	MSSA	-	30	t012	Integrative plasmid carrying two copies of IS1272, and copB-com / Tn1421 element carrying a second copy of ssaA	sraP-C	no	yes	yes	no	-	-	no	no
UCL399	GCA_011023095.1	354	Blood	Blood	Chile	2012	G2-Sg2-Pr	MSSA	-	30	t021	Integrative plasmid carrying two copies of IS1272, and copB-com / Tn1421 element carrying a second copy of ssaA	sraP-C	no	no	no	no	-	-	no	no
DAR5867	GCA_000596405.1	355	Blood	Blood	Argentina	2013	G2-Sg2-Pr	MSSA	-	30	t012	Integrative plasmid carrying two copies of IS1272, and copB-com / Tn1421 element carrying a second copy of ssaA	sraP-C	no	yes	no	no	-	-	no	no
UCL346	GCA_011023025.1	356	Blood	Blood	Chile	2012	G2-Sg2-Pr	MSSA	-	30	NT	Integrative plasmid carrying two copies of IS1272, and copB-com / Tn1421 element carrying a second copy of ssaA	sraP-C	no	yes	yes	no	-	-	no	no
UCL766	GCA_011028935.1	357	Blood	Blood	Chile	2014	G2-Sg2-Pr	MSSA	-	30	t012	Integrative plasmid carrying two copies of IS1272, and copB-com / Tn1421 element carrying a second copy of ssaA	sraP-C	no	yes	yes	no	-	-	no	no
15-334-001648-S1	GCA_027204585.1	358	Sputum	Airway	USA	-	G2-Sg2-Pr	MSSA	-	30	t275	Integrative plasmid carrying two copies of IS1272, and copB-com / Tn1421 element carrying a second copy of ssaA	sraP-C	no	yes	yes	no	-	-	yes	no
15-264-001654-S1	GCA_027204005.1	359	Sputum	Airway	USA	-	G2-Sg2-Pr	MSSA	-	30	t233	Integrative plasmid carrying two copies of IS1272, and copB-com / Tn1421 element carrying a second copy of ssaA	sraP-C	no	yes	yes	no	-	-	yes	no
PR401	GCA_026463505.1	360	Wound	SSTI	USA	2012	G2-Sg2-Pr	MSSA	-	30	t122	Integrative plasmid carrying two copies of IS1272, and copB-com / Tn1421 element carrying a second copy of ssaA	sraP-C	no	yes	yes	no	-	-	no	no
G1607	GCA_003813605.1	361	Nasal Colonization	Colonization	Australia	2015	G2-Sg2-Pr	MSSA	-	30	t584	Integrative plasmid carrying two copies of IS1272, and copB-com / Tn1421 element carrying a second copy of ssaA	sraP-C	no	no	yes	no	-	-	no	no
Q30_E1	GCA_026835955.1	362	Blood	Blood	UK	2010	G2-Sg2-Pr	MSSA	-	30	t3738	Integrative plasmid carrying two copies of IS1272, and copB-com / Tn1421 element carrying a second copy of ssaA	sraP-C	no	yes	no	no	-	-	no	no
H200_Ex05	GCA_026450765.1	363	Throat colonization	Airway	UK	2012	G2-Sg2-Pr	MSSA	-	30	t021	Integrative plasmid carrying two copies of IS1272, and copB-com / Tn1421 element carrying a second copy of ssaA	sraP-C	no	no	yes	no	-	-	no	no
176-AD5	GCA_027818035.1	364	Atopic dermatitis	SSTI	Mexico	2018	G2-Sg2-Pr	MSSA	-	30	t1192	Integrative plasmid carrying two copies of IS1272, and copB-mco	sraP-C	no	yes	no	no	-	-	no	no
MN8	GCA_022163365.1	365	Menstrual toxic shock	mTSS	USA	1980	G2-Sg2-Pr	MSSA	mTss	30	NT	Integrative plasmid carrying two copies of IS1272, and copB-com / Tn1421 element carrying a second copy of ssaA	sraP-C	no	yes	yes	no	-	-	no	yes
CDI_5409	GCA_027541485.1	366	Blood	Blood	USA	2013	G2-Sg2-Pr	MSSA	-	30	t012	Integrative plasmid carrying two copies of IS1272, and copB-com / Tn1421 element carrying a second copy of ssaA	sraP-C	no	yes	yes	no	-	-	no	no
CDI_2291	GCA_027542325.1	367	Blood	Blood	USA	2002	G2-Sg2-Pr	MSSA	-	30	t9741	Integrative plasmid carrying two copies of IS1272, and copB-com / Tn1421 element carrying a second copy of ssaA	sraP-C	no	yes	yes	no	-	-	no	no
466	GCA_003354745.1	368	Blood	Blood	Germany	1994	G2-Sg2-Pr	MSSA	-	30	t748	Integrative plasmid carrying two copies of IS1272, and copB-com / Tn1421 element carrying a second copy of ssaA	sraP-C	no	yes	yes	no	-	-	no	yes
468	GCA_003354625.1	369	Blood	Blood	Germany	1994	G2-Sg2-Pr	MSSA	-	30	t748	Integrative plasmid carrying two copies of IS1272, and copB-com / Tn1421 element carrying a second copy of ssaA	sraP-C	no	yes	yes	no	-	-	no	yes
143	GCA_003354725.1	370	Blood	Blood	Germany	-	G2-Sg2-Pr	MSSA	-	30	t748	Integrative plasmid carrying two copies of IS1272, and copB-com / Tn1421 element carrying a second copy of ssaA	sraP-C	no	yes	yes	no	-	-	no	yes
RH12000378-438-2	GCA_026994495.1	371	-	-	UK	2014	G2-Sg2-Pr	MSSA	-	30	t1209	Integrative plasmid carrying two copies of IS1272, and copB-com / Tn1421 element carrying a second copy of ssaA	sraP-C	no	yes	yes	no	-	-	no	no
SA 27 D	GCA_023621685.1	372	-	-	Algeria	2020	G2-Sg2-Pr	MSSA	-	30	NT	Integrative plasmid carrying two copies of IS1272, and copB-com / Tn1421 element carrying a second copy of ssaA	sraP-C	no	yes	yes	no	-	-	yes	no
SA-80001	GCA_001900045.1	373	Blood	Blood	Spain	2014	G2-Sg2-Pr	MSSA	-	30	t012	Integrative plasmid carrying two copies of IS1272, and copB-mco	sraP-C	no	yes	yes	no	-	-	no	no
H1402	GCA_900250385.1	374	-	-	Denmark	2014	G2-Sg2-Pr	IVc	-	30	t012	Integrative plasmid carrying two copies of IS1272, and copB-com / Tn1421 element carrying a second copy of ssaA	sraP-C	no	no	yes	no	-	-	no	no
UP_1559	GCA_009912155.1	375	-	-	-	-	G2-Sg2-Pr	MSSA	-	30	NT	Integrative plasmid carrying two copies of IS1272, and copB-com / Tn1421 element carrying a second copy of ssaA	sraP-C	no	no	yes	no	-	-	no	yes
abscess130	GCA_002126275.1	376	Abscess	SSTI	USA	2014	G2-Sg2-Pr	MSSA	-	30	t021	Integrative plasmid carrying two copies of IS1272, and copB-com / Tn1421 element carrying a second copy of ssaA	sraP-C	no	yes	yes	no	-	-	no	no
114-2018-U	GCA_028011695.1	377	Blood	Blood	Australia	2018	G2-Sg2-Pr	MSSA	-	30	t021	Integrative plasmid carrying two copies of IS1272, and copB-com / Tn1421 element carrying a second copy of ssaA	sraP-C	no	yes	yes	no	-	-	no	no
NRS162	SAMN03859761	378	-	-	France	2000	G2-Sg2-Pr	MSSA	-	30	NT	Integrative plasmid carrying two copies of IS1272, and copB-com / Tn1421 element carrying a second copy of ssaA	SraP-C	no	yes	no	no	-	-	no	no
MRSA10165	GCA_015602525.1	379	Sputum	Airway	USA	2017	G2-Sg2-Pr	MSSA	-	30	t275	Integrative plasmid carrying two copies of IS1272, and copB-com / Tn1421 element carrying a second copy of ssaA	sraP-C	no	yes	yes	no	-	-	no	no
UC99	GCA_011030905.1	380	Blood	Blood	Colombia	2011	G2-Sg2-Pr	MSSA	-	30	t2864	Integrative plasmid carrying two copies of IS1272, and copB-com / Tn1421 element carrying a second copy of ssaA	sraP-C	no	yes	yes	no	-	-	no	no
UC13	GCA_011028925.1	381	Blood	Blood	Colombia	2011	G2-Sg2-Pr	MSSA	-	30	t743	Integrative plasmid carrying two copies of IS1272, and copB-com / Tn1421 element carrying a second copy of ssaA	sraP-C	no	yes	no	no	-	-	no	no
UC143	GCA_011024615.1	382	Blood	Blood	Colombia	2011	G2-Sg2-Pr	MSSA	-	30	t021	Integrative plasmid carrying two copies of IS1272, and copB-com / Tn1421 element carrying a second copy of ssaA	sraP-C	no	yes	no	no	-	-	no	no
UC56	GCA_011026125.1	383	Blood	Blood	Colombia	2011	G2-Sg2-Pr	MSSA	-	30	t021	Integrative plasmid carrying two copies of IS1272, and copB-com / Tn1421 element carrying a second copy of ssaA	sraP-C	no	yes	yes	no	-	-	no	no
5298	GCA_010571165.1	384	Blood	Blood	Colombia	2018	G2-Sg2-Pr	MSSA	-	30	t019	Integrative plasmid carrying two copies of IS1272, and copB-com / Tn1421 element carrying a second copy of ssaA	SraP-C	no	yes	yes	no	-	-	no	no
5147	GCA_010569505.1	385	Blood	Blood	Colombia	2018	G2-Sg2-Pr	MSSA	-	30	t019	Integrative plasmid carrying two copies of IS1272, and copB-com / Tn1421 element carrying a second copy of ssaA	sraP-C	no	yes	no	no	-	-	no	no
BCH-SA-11	GCA_003720915.1	386	Sputum	Airway	USA	2018	G2-Sg2-Pr	MSSA	-	30	t122	Integrative plasmid carrying two copies of IS1272, and copB-com / Tn1421 element carrying a second copy of ssaA	sraP-C	no	no	yes	no	-	-	yes	no
S_3097.LEZI.DN	GCA_009751215.1	387	-	-	USA	-	G2-Sg2-Pr	MSSA	-	30	t021	Integrative plasmid carrying two copies of IS1272, and copB-com / Tn1421 element carrying a second copy of ssaA	sraP-C	no	no	no	no	-	-	yes	no
C0772	GCA_003857315.1	388	Oropharynx	Airway	Australia	2015	G2-Sg2-Pr	MSSA	-	30	t012	Integrative plasmid carrying two copies of IS1272, and copB-com / Tn1421 element carrying a second copy of ssaA	sraP-C	no	yes	no	no	-	-	yes	no
UP_1452	GCA_009912435.1	389	-	-	-	-	G2-Sg2-Pr	MSSA	-	30	NT	Integrative plasmid carrying two copies of IS1272, and copB-com / Tn1421 element carrying a second copy of ssaA	sraP-C	no	yes	yes	no	-	-	no	yes
PR453	GCA_026463305.1	390	Nasal Colonization	Colonization	UK	2012	G2-Sg2-Pr	MSSA	-	30	t012	Integrative plasmid carrying two copies of IS1272, and copB-com / Tn1421 element carrying a second copy of ssaA	sraP-C	no	yes	no	no	-	-	no	no
064-CD1	GCA_027813555.1	391	Atopic dermatitis	SSTI	Mexico	2018	G2-Sg2-Pr	MSSA	-	30	t012	Integrative plasmid carrying two copies of IS1272, and copB-com / Tn1421 element carrying a second copy of ssaA	NT	no	yes	yes	no	-	-	no	no
064-AD2	GCA_027813875.1	392	Atopic dermatitis	SSTI	Mexico	2018	G2-Sg2-Pr	MSSA	-	30	t012	Integrative plasmid carrying two copies of IS1272, and copB-com / Tn1421 element carrying a second copy of ssaA	NT	no	yes	yes	no	-	-	no	no
H137_M00	GCA_026443945.1	393	Nasal Colonization	Colonization	UK	2011	G2-Sg2-Pr	MSSA	-	30	t012	Integrative plasmid carrying two copies of IS1272, and copB-com / Tn1421 element carrying a second copy of ssaA	sraP-C	no	yes	yes	no	-	-	yes	no
SA11-LAU	GCA_000708425.1	394	Nasal Colonization	Colonization	Jordan	2009	G2-Sg2-Pr	MSSA	-	30	t021	Integrative plasmid carrying two copies of IS1272, and copB-com / Tn1421 element carrying a second copy of ssaA	sraP-C	no	yes	yes	no	-	-	no	no
BPH2906	GCA_027956005.1	395	Blood	Blood	Australia	2012	G2-Sg2-Pr	MSSA	-	30	t012	Integrative plasmid carrying two copies of IS1272, and copB-com / Tn1421 element carrying a second copy of ssaA	sraP-C	no	yes	yes	no	-	-	no	no
MR121	GCA_020588155.1	396	Nasal Colonization	Colonization	Germany	2019	G2-Sg2-Pr	MSSA	-	30	t021	Integrative plasmid carrying two copies of IS1272, and copB-com / Tn1421 element carrying a second copy of ssaA	sraP-C	no	yes	yes	no	-	-	no	no
UG960	GCA_011025555.1	397	Blood	Blood	Guatemala	2012	G2-Sg2-Pr	MSSA	-	30	t021	Integrative plasmid carrying two copies of IS1272, and copB-com / Tn1421 element carrying a second copy of ssaA	sraP-C	no	yes	yes	no	-	-	yes	no
UG296	GCA_011027255.1	398	Blood	Blood	Guatemala	2012	G2-Sg2-Pr	MSSA	-	30	t021	Integrative plasmid carrying two copies of IS1272, and copB-com / Tn1421 element carrying a second copy of ssaA	sraP-C	no	yes	yes	no	-	-	yes	no
CM178	GCA_003236765.1	399	-	-	Italy	2015	G2-Sg2-Pr	MSSA	-	30	t012	Integrative plasmid carrying two copies of IS1272, and copB-com / Tn1421 element carrying a second copy of ssaA	sraP-C	no	yes	yes	no	-	-	yes	no
UCL712	GCA_011031765.1	400	Blood	Blood	Chile	2014	G2-Sg2-Pr	MSSA	-	30	t012	Integrative plasmid carrying two copies of IS1272, and copB-com / Tn1421 element carrying a second copy of ssaA	sraP-C	no	yes	yes	no	-	-	yes	no
NABI 249	GCA_014061995.1	401	Blood	Blood	USA	-	G2-Sg2-Pr	MSSA	-	30	t021	Integrative plasmid carrying two copies of IS1272, and copB-com / Tn1421 element carrying a second copy of ssaA	sraP-C	no	yes	yes	no	-	-	yes	no
UE189	GCA_011027205.1	402	Blood	Blood	Ecuador	2012	G2-Sg2-Pr	MSSA	-	30	t012	Integrative plasmid carrying two copies of IS1272, and copB-com / Tn1421 element carrying a second copy of ssaA	sraP-C	no	yes	yes	no	-	-	yes	no
UE188	GCA_011031055.1	403	Blood	Blood	Ecuador	2012	G2-Sg2-Pr	MSSA	-	30	t012	Integrative plasmid carrying two copies of IS1272, and copB-com / Tn1421 element carrying a second copy of ssaA	sraP-C	no	yes	yes	no	-	-	yes	no
c43	GCA_002126255.1	404	Blood	Blood	USA	2014	G2-Sg2-Pr	MSSA	-	30	t021	Integrative plasmid carrying two copies of IS1272, and copB-com / Tn1421 element carrying a second copy of ssaA	sraP-C	no	yes	yes	no	-	-	yes	no
CFSA198	GCA_002124595.1	405	Sputum or oropharyngeal	Airway	USA	2014	G2-Sg2-Pr	MSSA	-	30	t021	Integrative plasmid carrying two copies of IS1272, and copB-com / Tn1421 element carrying a second copy of ssaA	sraP-C	no	yes	yes	no	-	-	yes	no
CFSA235	GCA_002122915.1	406	Sputum or oropharyngeal	Airway	USA	2015	G2-Sg2-Pr	MSSA	-	30	t037	Integrative plasmid carrying two copies of IS1272, and copB-com / Tn1421 element carrying a second copy of ssaA	sraP-C	no	yes	yes	no	-	-	yes	no
CFSA249	GCA_002121895.1	407	Sputum or oropharyngeal	Airway	USA	2015	G2-Sg2-Pr	MSSA	-	30	t037	Integrative plasmid carrying two copies of IS1272, and copB-com / Tn1421 element carrying a second copy of ssaA	sraP-C	no	yes	yes	no	-	-	yes	no
CFSA138	GCA_002124935.1	408	Sputum or oropharyngeal	Airway	USA	2014	G2-Sg2-Pr	MSSA	-	30	t338	Integrative plasmid carrying two copies of IS1272, and copB-com / Tn1421 element carrying a second copy of ssaA	sraP-C	no	no	yes	no	-	-	yes	no
8	GCA_028457145.1	409	-	-	USA	2009	G2-Sg2-Pr	MSSA	-	30	t338	Integrative plasmid carrying two copies of IS1272, and copB-com / Tn1421 element carrying a second copy of ssaA	sraP-C	no	yes	yes	no	-	-	yes	no
AMT0086-17	GCA_027177135.1	410	Sputum	Airway	USA	-	G2-Sg2-Pr	MSSA	-	30	t338	Integrative plasmid carrying two copies of IS1272, and copB-com / Tn1421 element carrying a second copy of ssaA	sraP-C	no	yes	yes	no	-	-	yes	no
CFSA246	GCA_002121925.1	411	Sputum or oropharyngeal	Airway	USA	2015	G2-Sg2-Pr	MSSA	-	30	t338	Integrative plasmid carrying two copies of IS1272, and copB-com / Tn1421 element carrying a second copy of ssaA	sraP-C	no	yes	yes	no	-	-	yes	no
CFSA247	GCA_002122885.1	412	Sputum or oropharyngeal	Airway	USA	2015	G2-Sg2-Pr	MSSA	-	30	t338	Integrative plasmid carrying two copies of IS1272, and copB-com / Tn1421 element carrying a second copy of ssaA	sraP-C	no	yes	yes	no	-	-	yes	no
CFSA245	GCA_002122875.1	413	Sputum or oropharyngeal	Airway	USA	2015	G2-Sg2-Pr	MSSA	-	30	t338	Integrative plasmid carrying two copies of IS1272, and copB-com / Tn1421 element carrying a second copy of ssaA	sraP-C	no	yes	yes	no	-	-	yes	no
MOS402	GCA_903811885.1	414	Nasal Colonization	Colonization	Israel	2011	G2-Sg2-Pr	NT	-	30	t338	Integrative plasmid carrying two copies of IS1272, and copB-com / Tn1421 element carrying a second copy of ssaA	sraP-C	no	yes	yes	no	-	-	yes	yes
CDC_209	GCA_027541405.1	415	Nasal Colonization	Colonization	USA	2016	G2-Sg2-Pr	MSSA	-	30	NT	Integrative plasmid carrying two copies of IS1272, and copB-com / Tn1421 element carrying a second copy of ssaA	sraP-C	no	no	yes	no	-	-	yes	no
s12_w4	GCA_028519545.1	416	-	-	USA	-	G2-Sg2-Pr	MSSA	-	30	t338	Integrative plasmid carrying two copies of IS1272, and copB-com / Tn1421 element carrying a second copy of ssaA	sraP-C	no	yes	no	no	-	-	yes	no
W1-I1-E1	GCA_026844315.1	417	Nasal Colonization	Colonization	UK	2010	G2-Sg2-Pr	MSSA	-	30	t338	Integrative plasmid carrying two copies of IS1272, and copB-com / Tn1421 element carrying a second copy of ssaA	sraP-C	no	no	yes	no	-	-	yes	no
16-328-001432-S2	GCA_027251335.1	418	Sputum	Airway	USA	-	G2-Sg2-Pr	MSSA	-	30	t338	Integrative plasmid carrying two copies of IS1272, and copB-com / Tn1421 element carrying a second copy of ssaA	sraP-C	no	yes	yes	no	-	-	yes	no
CFSA239	GCA_002121995.1	419	Sputum or oropharyngeal	Airway	USA	2015	G2-Sg2-Pr	MSSA	-	30	t338	Integrative plasmid carrying two copies of IS1272, and copB-com / Tn1421 element carrying a second copy of ssaA	sraP-C	no	no	no	no	-	-	yes	no
2000100684	GCA_026756215.1	420	Nasal Colonization	Colonization	France	2020	G2-Sg2-Pr	MSSA	-	30	t338	Integrative plasmid carrying two copies of IS1272, and copB-com / Tn1421 element carrying a second copy of ssaA	sraP-C	no	no	yes	no	-	-	yes	no
AF2085	GCF_019017945.1	421	Cystic Fibrosis	Airway	USA	2018	G2-Sg2-Pr	MSSA	-	30	t338	Integrative plasmid carrying two copies of IS1272, and copB-com / Tn1421 element carrying a second copy of ssaA	sraP-C	no	yes	yes	no	-	-	yes	no
MAGIC.2.499.N	GCA_028212795.1	422	Nasal Colonization	Colonization	USA	2018	G2-Sg2-Pr	MSSA	-	30	t338	Integrative plasmid carrying two copies of IS1272, and copB-com / Tn1421 element carrying a second copy of ssaA	sraP-C	no	yes	no	no	-	-	yes	no
AF2596	GCF_019117835.1	423	Cystic Fibrosis	Airway	USA	2018	G2-Sg2-Pr	MSSA	-	30	t338	Integrative plasmid carrying two copies of IS1272, and copB-com / Tn1421 element carrying a second copy of ssaA	sraP-C	no	yes	yes	no	-	-	yes	no
1801785	GCA_024407225.1	424	Blood	Blood	USA	2017	G2-Sg2-Pr	MSSA	-	30	t779	Integrative plasmid carrying two copies of IS1272, and copB-com / Tn1421 element carrying a second copy of ssaA	sraP-C	no	yes	yes	no	-	-	yes	no
M6K018	GCA_003421325.1	425	-	-	-	-	G2-Sg2-Pr	MSSA	-	30	t338	Integrative plasmid carrying two copies of IS1272, and copB-com / Tn1421 element carrying a second copy of ssaA	sraP-C	no	yes	yes	no	-	-	yes	no
SA2353	GCA_029403505.1	426	healthy skin	Skin Colonization	Japan	2017	G2-Sg2-Pr	MSSA	-	30	t338	Integrative plasmid carrying two copies of IS1272, and copB-com / Tn1421 element carrying a second copy of ssaA	sraP-C	no	yes	yes	no	-	-	yes	no
SA2375	GCA_029403445.1	427	healthy skin	Skin Colonization	Japan	2017	G2-Sg2-Pr	MSSA	-	30	t338	Integrative plasmid carrying two copies of IS1272, and copB-com / Tn1421 element carrying a second copy of ssaA	sraP-C	no	yes	yes	no	-	-	yes	no
G1236	GCA_003813445.1	428	Nasal Colonization	Colonization	Australia	2015	G2-Sg2-Pr	MSSA	-	30	t021	Integrative plasmid carrying two copies of IS1272, and copB-com / Tn1421 element carrying a second copy of ssaA	sraP-C	no	no	yes	no	-	-	no	no
4030	SAMN00013031	429	-	-	-	-	G2-Sg2-Pr	MSSA	-	30	t233	Tn1421 element carrying a second copy of ssaA	NT	no	yes	no	no	-	-	no	no
SCPM-O-B-7779	GCF_001639195.1	430	Nasal Colonization	Colonization	Russia	2014	G2-Sg2-Pr	MSSA	-	30	t122	Integrative plasmid carrying two copies of IS1272, and copB-com / Tn1421 element carrying a second copy of ssaA	sraP-C	no	yes	yes	no	-	-	no	no
SCPM-O-B-7778	GCF_001639225.1	431	Nasal Colonization	Colonization	Russia	2014	G2-Sg2-Pr	MSSA	-	30	t339	Integrative plasmid carrying two copies of IS1272, and copB-com / Tn1421 element carrying a second copy of ssaA	sraP-C	no	yes	yes	no	-	-	no	no
UCL350	GCA_011023135.1	432	Blood	Blood	Chile	2012	G2-Sg2-Pr	MSSA	-	30	t012	Integrative plasmid carrying two copies of IS1272, and copB-com / Tn1421 element carrying a second copy of ssaA	sraP-C	no	yes	no	no	-	-	no	no
ST20130945	GCA_009728775.1	433	-	-	France	2005	G2-Sg2-Pr	MSSA	-	30	t012	Integrative plasmid carrying two copies of IS1272, and copB-com / Tn1421 element carrying a second copy of ssaA	sraP-C	no	yes	yes	no	-	-	no	yes
56	GCA_027912735.1	434	Osteoarticular	Bones	France	2011	G2-Sg2-Pr	MSSA	-	30	t012	Integrative plasmid carrying two copies of IS1272, and copB-com / Tn1421 element carrying a second copy of ssaA	sraP-C	no	yes	yes	no	-	-	no	no
UB656	GCA_011026085.1	435	Blood	Blood	Brazil	2012	G2-Sg2-Pr	IIa	-	30	t012	Integrative plasmid carrying two copies of IS1272, and copB-com / Tn1421 element carrying a second copy of ssaA	SraP-C	no	yes	yes	no	-	-	no	no
CDC_216	GCA_027541425.1	436	Nasal Colonization	Colonization	USA	2016	G2-Sg2-Pr	MSSA	-	30	t021	Integrative plasmid carrying two copies of IS1272, and copB-com / Tn1421 element carrying a second copy of ssaA	sraP-C	no	yes	yes	no	-	-	no	no
AMT0154-1A	GCA_027178995.1	437	Sputum	Airway	USA	-	G2-Sg2-Pr	MSSA	-	30	t631	Integrative plasmid carrying two copies of IS1272, and copB-com / Tn1421 element carrying a second copy of ssaA	sraP-C	no	yes	yes	no	-	-	no	no
S_3001.LFLB.AN	GCA_009752105.1	438	-	-	USA	2017	G2-Sg2-Pr	NT	-	30	t012	Integrative plasmid carrying two copies of IS1272, and copB-com / Tn1421 element carrying a second copy of ssaA	sraP-C	no	no	yes	no	-	-	yes	no
UAMS-1	GCA_003263455.1	439	Osteomyelitis	Bones	USA	1995	G2-Sg2-Pr	MSSA	-	30	t021	Integrative plasmid carrying two copies of IS1272, and copB-mco	sraP-C	no	yes	no	no	-	-	no	yes
CFSA231	GCA_002122935.1	440	Sputum or oropharyngeal	Airway	USA	2014	G2-Sg2-Pr	MSSA	-	30	t012	Integrative plasmid carrying two copies of IS1272, and copB-com / Tn1421 element carrying a second copy of ssaA	sraP-C	no	yes	yes	no	-	-	no	no
TX0117	GCA_008123495.1	441	-	-	-	2017	G2-Sg2-Pr	MSSA	-	30	NT	Integrative plasmid carrying two copies of IS1272, and copB-com / Tn1421 element carrying a second copy of ssaA	sraP-C	no	yes	no	no	-	-	no	no
004-N	GCA_026811725.1	442	Nasal Colonization	Colonization	Mexico	2017	G2-Sg2-Pr	MSSA	-	30	t342	Integrative plasmid carrying two copies of IS1272, and copB-com / Tn1421 element carrying a second copy of ssaA	sraP-C	no	yes	no	no	-	-	no	no
04-002	GCA_004421085.1	443	Wound	SSTI	USA	2004	G2-Sg2-Pr	MSSA	-	30	NT	Integrative plasmid carrying two copies of IS1272, and copB-com / Tn1421 element carrying a second copy of ssaA	sraP-C	no	yes	no	no	-	-	no	yes
6232	GCA_017581175.1	444	Blood	Blood	France	2017	G2-Sg2-Pr	MSSA	-	30	t012	Integrative plasmid carrying two copies of IS1272, and copB-com / Tn1421 element carrying a second copy of ssaA	sraP-C	no	no	no	no	-	-	no	no
6233	GCF_017581095.1	445	Blood	Blood	France	2017	G2-Sg2-Pr	MSSA	-	30	t012	Integrative plasmid carrying two copies of IS1272, and copB-com / Tn1421 element carrying a second copy of ssaA	sraP-C	no	no	no	no	-	-	no	no
BPH3377	GCA_027106715.1	446	Blood	Blood	Australia	2008	G2-Sg2-Pr	MSSA	-	30	t012	Integrative plasmid carrying two copies of IS1272, and copB-com / Tn1421 element carrying a second copy of ssaA	sraP-C	no	yes	no	no	-	-	no	no
85	GCA_003354785.1	447	Blood	Blood	Germany	1994	G2-Sg2-Pr	MSSA	-	30	t012	Integrative plasmid carrying two copies of IS1272, and copB-com / Tn1421 element carrying a second copy of ssaA	sraP-C	no	no	no	no	-	-	no	yes
277	GCA_003354685.1	448	Blood	Blood	Germany	1994	G2-Sg2-Pr	MSSA	-	30	t012	Integrative plasmid carrying two copies of IS1272, and copB-com / Tn1421 element carrying a second copy of ssaA	sraP-C	no	no	no	no	-	-	no	yes
UB604	GCA_011023295.1	449	Blood	Blood	Brazil	2012	G2-Sg2-Pr	MSSA	-	30	t012	Integrative plasmid carrying two copies of IS1272, and copB-com / Tn1421 element carrying a second copy of ssaA	sraP-C	no	yes	yes	no	-	-	no	no
Sau-3298Lar	GCA_003605235.1	450	-	-	Greece	2013	G2-Sg2-Pr	MSSA	-	30	t019	Integrative plasmid carrying two copies of IS1272, and copB-com / Tn1421 element carrying a second copy of ssaA	sraP-C	no	yes	yes	no	-	-	yes	no
SAM-14	GCA_003038465.1	451	-	-	Lebanon	2016	G2-Sg2-Pr	IVa	-	30	t021	Integrative plasmid carrying two copies of IS1272, and copB-com / Tn1421 element carrying a second copy of ssaA	sraP-C	no	yes	yes	no	-	-	yes	no
P057-5	GCA_027774705.1	452	Nasal Colonization	Colonization	UK	2010	G2-Sg2-Pr	MSSA	-	30	t1988	Integrative plasmid carrying two copies of IS1272, and copB-com / Tn1421 element carrying a second copy of ssaA	sraP-C	no	yes	yes	no	-	-	no	no
P057-2	GCA_027785965.1	453	Nasal Colonization	Colonization	UK	2010	G2-Sg2-Pr	MSSA	-	30	t1988	Integrative plasmid carrying two copies of IS1272, and copB-com / Tn1421 element carrying a second copy of ssaA	sraP-C	no	yes	yes	no	-	-	no	no
P057-8	GCA_027774305.1	454	Blood	Blood	UK	2010	G2-Sg2-Pr	MSSA	-	30	t1988	Integrative plasmid carrying two copies of IS1272, and copB-com / Tn1421 element carrying a second copy of ssaA	sraP-C	no	yes	yes	no	-	-	no	no
UA867	GCA_009675055.1	455	Blood	Blood	Argentina	2013	G2-Sg2-Pr	MSSA	-	30	t012	Integrative plasmid carrying two copies of IS1272, and copB-com / Tn1421 element carrying a second copy of ssaA	sraP-C	no	yes	yes	no	-	-	no	no
UA936	GCA_009674445.1	456	Blood	Blood	Argentina	2013	G2-Sg2-Pr	MSSA	-	30	t021	Integrative plasmid carrying two copies of IS1272, and copB-com / Tn1421 element carrying a second copy of ssaA	sraP-C	no	yes	yes	no	-	-	no	no
3-179	GCF_015714615.1	457	Atopic dermatitis	SSTI	USA	2011	G2-Sg2-Pr	MSSA	-	30	t021	Integrative plasmid carrying two copies of IS1272, and copB-com / Tn1421 element carrying a second copy of ssaA	sraP-C	no	yes	yes	no	-	-	no	no
050-CD8	GCA_026818565.1	458	Atopic dermatitis	SSTI	Mexico	2018	G2-Sg2-Pr	MSSA	-	30	t3037	Integrative plasmid carrying two copies of IS1272, and copB-com / Tn1421 element carrying a second copy of ssaA	sraP-C	no	yes	yes	no	-	-	no	no
071-CI7	GCA_026924725.1	459	Left-Cubital-Fossa/ Atopic dermatitis	SSTI	Mexico	2018	G2-Sg2-Pr	MSSA	-	30	t3037	Integrative plasmid carrying two copies of IS1272, and copB-com / Tn1421 element carrying a second copy of ssaA	sraP-C	no	yes	yes	no	-	-	no	no
t576	GCA_029422015.1	460	Blood	Blood	USA	2015	G2-Sg2-Pr	MSSA	-	30	NT	Integrative plasmid carrying two copies of IS1272, and copB-com / Tn1421 element carrying a second copy of ssaA	sraP-C	no	yes	yes	no	-	-	yes	no
022-CI3	GCA_026821155.1	461	Left-Cubital-Fossa/Atopic dermatitis	SSTI	Mexico	2017	G2-Sg2-Pr	MSSA	-	30	t138	Integrative plasmid carrying two copies of IS1272, and copB-com / Tn1421 element carrying a second copy of ssaA	sraP-C	no	yes	yes	no	-	-	yes	no
022-CI7	GCA_026821215.1	462	Left-Cubital-Fossa/Atopic dermatitis	SSTI	Mexico	2017	G2-Sg2-Pr	MSSA	-	30	t138	Integrative plasmid carrying two copies of IS1272, and copB-com / Tn1421 element carrying a second copy of ssaA	sraP-C	no	yes	yes	no	-	-	yes	no
2b3048n1	GCA_018306605.1	463	Nasal Colonization	Colonization	USA	2019	G2-Sg2-Pr	MSSA	-	30	t012	Integrative plasmid carrying two copies of IS1272, and copB-com / Tn1421 element carrying a second copy of ssaA	sraP-C	no	no	yes	no	-	-	yes	no
069-CI6	GCA_026924355.1	464	Left-Cubital-Fossa/ Atopic dermatitis	SSTI	Mexico	2018	G2-Sg2-Pr	MSSA	-	30	t012	Integrative plasmid carrying two copies of IS1272, and copB-com / Tn1421 element carrying a second copy of ssaA	sraP-C	no	no	yes	no	-	-	yes	no
078-N7	GCA_027814475.1	465	Nasal Colonization	Colonization	Mexico	2018	G2-Sg2-Pr	MSSA	-	30	t1209	Integrative plasmid carrying two copies of IS1272, and copB-com / Tn1421 element carrying a second copy of ssaA	sraP-C	no	no	yes	no	-	-	yes	no
069-RD3	GCA_026929065.1	466	Atopic dermatitis	SSTI	Mexico	2018	G2-Sg2-Pr	MSSA	-	30	t233	Integrative plasmid carrying two copies of IS1272, and copB-com / Tn1421 element carrying a second copy of ssaA	sraP-C	no	no	yes	no	-	-	yes	no
IHMA63	GCA_017697265.1	467	Conjunctivitis	SSTI	USA	2015	G2-Sg2-Pr	MSSA	-	30	t5074	Integrative plasmid carrying two copies of IS1272, and copB-com / Tn1421 element carrying a second copy of ssaA	sraP-C	no	no	yes	no	-	-	yes	no
13	GCA_028183005.1	468	-	-	USA	-	G2-Sg2-Pr	MSSA	-	30	t1945	Integrative plasmid carrying two copies of IS1272, and copB-com / Tn1421 element carrying a second copy of ssaA	sraP-C	no	yes	yes	no	-	-	yes	no
099-RI6	GCA_027814295.1	469	Atopic dermatitis	SSTI	Mexico	2018	G2-Sg2-Pr	MSSA	-	30	t1192	Integrative plasmid carrying two copies of IS1272, and copB-com / Tn1421 element carrying a second copy of ssaA	sraP-C	no	yes	yes	no	-	-	yes	no
099-RI5	GCA_027814575.1	470	Atopic dermatitis	SSTI	Mexico	2018	G2-Sg2-Pr	MSSA	-	30	t1192	Integrative plasmid carrying two copies of IS1272, and copB-com / Tn1421 element carrying a second copy of ssaA	sraP-C	no	yes	yes	no	-	-	yes	no
099-RI10	GCA_027814215.1	471	Atopic dermatitis	SSTI	Mexico	2018	G2-Sg2-Pr	MSSA	-	30	t4600	Integrative plasmid carrying two copies of IS1272, and copB-com / Tn1421 element carrying a second copy of ssaA	sraP-C	no	yes	yes	no	-	-	yes	no
099-RI7	GCA_027814315.1	472	Atopic dermatitis	SSTI	Mexico	2018	G2-Sg2-Pr	MSSA	-	30	t1192	Integrative plasmid carrying two copies of IS1272, and copB-com / Tn1421 element carrying a second copy of ssaA	sraP-C	no	yes	yes	no	-	-	yes	no
099-N1	GCA_027814335.1	473	Atopic dermatitis	SSTI	Mexico	2018	G2-Sg2-Pr	MSSA	-	30	t135	Integrative plasmid carrying two copies of IS1272, and copB-com / Tn1421 element carrying a second copy of ssaA	sraP-C	no	yes	yes	no	-	-	yes	no
099-RI1	GCA_027814175.1	474	Atopic dermatitis	SSTI	Mexico	2018	G2-Sg2-Pr	MSSA	-	30	t1192	Integrative plasmid carrying two copies of IS1272, and copB-com / Tn1421 element carrying a second copy of ssaA	sraP-C	no	yes	yes	no	-	-	yes	no
099-RI3	GCA_027814255.1	475	Atopic dermatitis	SSTI	Mexico	2018	G2-Sg2-Pr	MSSA	-	30	t1192	Integrative plasmid carrying two copies of IS1272, and copB-com / Tn1421 element carrying a second copy of ssaA	sraP-C	no	yes	yes	no	-	-	yes	no
2000106191	GCA_026759095.1	476	Nasal Colonization	Colonization	France	2020	G2-Sg2-Pr	MSSA	-	30	t021	Integrative plasmid carrying two copies of IS1272, and copB-com / Tn1421 element carrying a second copy of ssaA	sraP-C	no	yes	yes	no	-	-	no	no
NCTC11962	GCA_900458475.1	477	-	-	UK	1985	G2-Sg2-Pr	MSSA	-	30	t871	Integrative plasmid carrying two copies of IS1272, and copB-mco	sraP-C	no	yes	yes	no	-	-	no	yes
c49	GCA_002126195.1	478	Blood	Blood	USA	2014	G2-Sg2-Pr	MSSA	-	30	t012	Integrative plasmid carrying two copies of IS1272, and copB-com / Tn1421 element carrying a second copy of ssaA	sraP-C	no	yes	yes	no	-	-	no	no
CFSA136	GCA_002123865.1	479	Sputum or oropharyngeal	Airway	USA	2014	G2-Sg2-Pr	MSSA	-	30	t1239	Integrative plasmid carrying two copies of IS1272, and copB-com / Tn1421 element carrying a second copy of ssaA	sraP-C	no	yes	yes	no	-	-	no	no
UE208	GCA_011027325.1	480	Blood	Blood	Ecuador	2012	G2-Sg2-Pr	MSSA	-	30	t275	Integrative plasmid carrying two copies of IS1272, and copB-com / Tn1421 element carrying a second copy of ssaA	sraP-C	no	yes	yes	no	-	-	no	no
st2053	GCF_900046305.1	481	Blood	Blood	UK	2008	G2-Sg2-Pr	MSSA	-	30	t012	Integrative plasmid carrying two copies of IS1272, and copB-com / Tn1421 element carrying a second copy of ssaA	sraP-C	no	yes	yes	no	-	-	no	no
P043-1	GCA_027771785.1	482	Nasal Colonization	Colonization	UK	2009	G2-Sg2-Pr	MSSA	-	30	t021	Integrative plasmid carrying two copies of IS1272, and copB-com / Tn1421 element carrying a second copy of ssaA	sraP-C	no	no	yes	no	-	-	no	no
13CEB317STA	GCA_028306425.1	483	-	-	Belgian	2013	G2-Sg2-Pr	MSSA	-	30	t233	Integrative plasmid carrying two copies of IS1272, and copB-com / Tn1421 element carrying a second copy of ssaA	sraP-C	no	no	yes	no	-	-	no	no
13CEB314STA	GCA_028294895.1	484	-	-	Belgian	2013	G2-Sg2-Pr	MSSA	-	30	NT	Integrative plasmid carrying two copies of IS1272, and copB-com / Tn1421 element carrying a second copy of ssaA	sraP-C	no	no	yes	no	-	-	no	no
I3	GCA_002156445.1	485	chronic prosthetic knee infection	Bones	Denmark	2012	G2-Sg2-Pr	MSSA	-	30	t342	Integrative plasmid carrying two copies of IS1272, and copB-com / Tn1421 element carrying a second copy of ssaA	sraP-C	no	yes	yes	no	-	-	no	no
46-2017-C	GCA_028010785.1	486	Blood	Blood	Australia	2017	G2-Sg2-Pr	MSSA	-	30	t2803	Integrative plasmid carrying two copies of IS1272, and copB-com / Tn1421 element carrying a second copy of ssaA	sraP-C	no	yes	yes	no	-	-	no	no
H247_Ex05	GCA_026458545.1	487	Throat	Airway	UK	2012	G2-Sg2-Pr	MSSA	-	30	t122	Integrative plasmid carrying two copies of IS1272, and copB-com / Tn1421 element carrying a second copy of ssaA	sraP-C	no	yes	yes	no	-	-	no	no
T0	GCA_029006635.1	488	Nasal cavity/Rhinosinusitis	Airway	Australia	2015	G2-Sg2-Pr	MSSA	-	30	t012	Integrative plasmid carrying two copies of IS1272, and copB-com / Tn1421 element carrying a second copy of ssaA	sraP-C	no	yes	yes	no	-	-	no	no
UCL1180	GCA_011022585.1	489	Blood	Blood	Colombia	2014	G2-Sg2-Pr	MSSA	-	30	t093	Integrative plasmid carrying two copies of IS1272, and copB-com / Tn1421 element carrying a second copy of ssaA	sraP-C	no	yes	yes	no	-	-	no	no
UC321	GCA_011031745.1	490	Blood	Blood	Colombia	2012	G2-Sg2-Pr	MSSA	-	30	t021	Integrative plasmid carrying two copies of IS1272, and copB-com / Tn1421 element carrying a second copy of ssaA	sraP-C	no	no	yes	no	-	-	no	no
UC337	GCA_011022985.1	491	Blood	Blood	Colombia	2012	G2-Sg2-Pr	MSSA	-	30	t2982	Integrative plasmid carrying two copies of IS1272, and copB-com / Tn1421 element carrying a second copy of ssaA	sraP-C	no	yes	yes	no	-	-	no	no
U69-I1-E1	GCA_026849115.1	492	Nasal Colonization	Colonization	UK	2011	G2-Sg2-Pr	MSSA	-	30	t012	Integrative plasmid carrying two copies of IS1272, and copB-com / Tn1421 element carrying a second copy of ssaA	sraP-C	no	yes	yes	no	-	-	no	no
UA937	GCA_009675085.1	493	Blood	Blood	Argentina	2013	G2-Sg2-Pr	MSSA	-	30	t012	Integrative plasmid carrying two copies of IS1272, and copB-com / Tn1421 element carrying a second copy of ssaA	sraP-C	no	yes	yes	no	-	-	no	no
UE236	GCA_011026675.1	494	Blood	Blood	Ecuador	2012	G2-Sg2-Pr	MSSA	-	30	t012	Integrative plasmid carrying two copies of IS1272, and copB-com / Tn1421 element carrying a second copy of ssaA	sraP-C	no	yes	yes	no	-	-	no	no
223.1	GCA_020820575.1	495	Osteoarticular infection	Bones	Spain	2017	G2-Sg2-Pr	MSSA	-	30	t2485	Integrative plasmid carrying two copies of IS1272, and copB-com / Tn1421 element carrying a second copy of ssaA	sraP-C	no	yes	yes	no	-	-	no	no
AF2581	GCF_019117825.1	496	Cystic Fibrosis	Airway	USA	2018	G2-Sg2-Pr	MSSA	-	30	t021	Integrative plasmid carrying two copies of IS1272, and copB-com / Tn1421 element carrying a second copy of ssaA	sraP-C	no	yes	yes	no	-	-	yes	no
Hip 87c (knee)	GCA_028418455.1	497	Periprosthetic Joint Infection	Bones	Sweden	2012	G2-Sg2-Pr	MSSA	-	30	t840	Integrative plasmid carrying two copies of IS1272, and copB-com / Tn1421 element carrying a second copy of ssaA	sraP-C	no	yes	yes	no	-	-	no	no
UCL775	GCA_011023995.1	498	Blood	Blood	Chile	2014	G2-Sg2-Pr	MSSA	-	30	t238	Integrative plasmid carrying two copies of IS1272, and copB-com / Tn1421 element carrying a second copy of ssaA	sraP-C	no	yes	yes	no	-	-	no	no
UP1083	GCA_011028565.1	499	Blood	Blood	Peru	2013	G2-Sg2-Pr	MSSA	-	30	t012	Integrative plasmid carrying two copies of IS1272, and copB-com / Tn1421 element carrying a second copy of ssaA	sraP-C	no	no	yes	no	-	-	no	no
UP132	GCA_011028515.1	500	Blood	Blood	Peru	2011	G2-Sg2-Pr	MSSA	-	30	t021	Integrative plasmid carrying two copies of IS1272, and copB-com / Tn1421 element carrying a second copy of ssaA	sraP-C	no	yes	yes	no	-	-	yes	no
UP_1033	GCA_009912595.1	501	-	-	-	-	G2-Sg2-Pr	MSSA	-	30	NT	Integrative plasmid carrying two copies of IS1272, and copB-com / Tn1421 element carrying a second copy of ssaA	sraP-C	no	yes	yes	no	-	-	no	yes
PR920	GCA_026468825.1	502	Colonization/perineum	Skin Colonization	UK	2012	G2-Sg2-Pr	MSSA	-	30	t012	Integrative plasmid carrying two copies of IS1272, and copB-com / Tn1421 element carrying a second copy of ssaA	sraP-C	no	yes	yes	no	-	-	no	no
UB517	GCA_011022785.1	503	Blood	Blood	Brazil	2012	G2-Sg2-Pr	MSSA	-	30	t021	Integrative plasmid carrying two copies of IS1272, and copB-com / Tn1421 element carrying a second copy of ssaA	sraP-C	no	no	no	no	-	-	yes	no
P049-6	GCA_027760685.1	504	Nasal Colonization	Colonization	UK	2011	G2-Sg2-Pr	MSSA	-	30	t012	Integrative plasmid carrying two copies of IS1272, and copB-com / Tn1421 element carrying a second copy of ssaA	sraP-C	no	yes	yes	no	-	-	no	no
4-2016-C	GCA_028011385.1	505	Blood	Blood	Australia	2016	G2-Sg2-Pr	MSSA	-	30	t012	Integrative plasmid carrying two copies of IS1272, and copB-com / Tn1421 element carrying a second copy of ssaA	sraP-C	no	yes	yes	no	-	-	no	no
M85	GCA_026839935.1	506	Nasal Colonization	Colonization	UK	2010	G2-Sg2-Pr	MSSA	-	30	t1306	Integrative plasmid carrying two copies of IS1272, and copB-com / Tn1421 element carrying a second copy of ssaA	sraP-C	no	no	yes	no	-	-	no	no
1943STDY5573615	GCF_900070225.1	507	-	-	UK	2013	G2-Sg2-Pr	MSSA	-	30	t021	Integrative plasmid carrying two copies of IS1272, and copB-com / Tn1421 element carrying a second copy of ssaA	sraP-C	no	yes	yes	no	-	-	no	no
1943STDY5573614	GCF_900070255.1	508	-	-	UK	2013	G2-Sg2-Pr	MSSA	-	30	t021	Integrative plasmid carrying two copies of IS1272, and copB-com / Tn1421 element carrying a second copy of ssaA	sraP-C	no	yes	yes	no	-	-	no	no
42-2017-C	GCA_028010685.1	509	Blood	Blood	Australia	2017	G2-Sg2-Pr	MSSA	-	30	t012	Integrative plasmid carrying two copies of IS1272, and copB-com / Tn1421 element carrying a second copy of ssaA	sraP-C	no	yes	yes	no	-	-	no	no
PC0176	GCA_026740675.1	510	Cystic fibrosis/ Sputum	Airway	Australia	2018	G2-Sg2-Pr	MSSA	-	30	t012	Integrative plasmid carrying two copies of IS1272, and copB-com / Tn1421 element carrying a second copy of ssaA	sraP-C	no	yes	yes	no	-	-	no	no
C183	GCA_022238175.1	511	Sinus	Airway	Australia	2013	G2-Sg2-Pr	MSSA	-	30	t012	Integrative plasmid carrying two copies of IS1272, and copB-com / Tn1421 element carrying a second copy of ssaA	sraP-C	no	yes	yes	no	-	-	no	no
G0615	GCA_003813305.1	512	Nasal Colonization	Colonization	Australia	2015	G2-Sg2-Pr	MSSA	-	30	NT	Integrative plasmid carrying two copies of IS1272, and copB-com / Tn1421 element carrying a second copy of ssaA	sraP-C	no	yes	yes	no	-	-	no	no
15SBCL1314STA	GCA_028305725.1	513	-	-	Italy	2015	G2-Sg2-Pr	MSSA	-	30	t1192	Integrative plasmid carrying two copies of IS1272, and copB-com / Tn1421 element carrying a second copy of ssaA	sraP-C	no	yes	yes	no	-	-	no	no
NABI 1787	GCA_014061685.1	514	Blood	Blood	USA	-	G2-Sg2-Pr	MSSA	-	30	t012	Integrative plasmid carrying two copies of IS1272, and copB-com / Tn1421 element carrying a second copy of ssaA	sraP-C	no	yes	yes	no	-	-	yes	no
603	GCA_028183105.1	515	-	-	USA	2021	G2-Sg2-Pr	MSSA	-	30	t018	Integrative plasmid carrying two copies of IS1272, and copB-com / Tn1421 element carrying a second copy of ssaA	sraP-C	no	yes	yes	no	-	-	yes	no
SA1950	GCA_029403915.1	516	Healthy Skin	Skin Colonization	Japan	2017	G2-Sg2-Pr	MSSA	-	30	NT	Integrative plasmid carrying two copies of IS1272, and copB-com / Tn1421 element carrying a second copy of ssaA	sraP-C	no	yes	yes	no	-	-	yes	no
TUM22139	GCA_028665835.1	517	-	-	Japan	2020	G2-Sg2-Pr	MSSA	-	30	t584	Integrative plasmid carrying two copies of IS1272, and copB-com / Tn1421 element carrying a second copy of ssaA	sraP-C	no	no	yes	no	-	-	yes	no
1016	GCA_028183445.1	518	-	-	USA	2021	G2-Sg2-Pr	MSSA	-	30	t012	Integrative plasmid carrying two copies of IS1272, and copB-com / Tn1421 element carrying a second copy of ssaA	sraP-C	no	yes	yes	no	-	-	yes	no
SAO52	GCA_028363755.1	519	Osteomyelitis	Bones	Italy	2019	G2-Sg2-Pr	MSSA	-	30	t238	Integrative plasmid carrying two copies of IS1272, and copB-com / Tn1421 element carrying a second copy of ssaA	sraP-C	no	yes	yes	no	-	-	no	no
IHMA59	GCA_017697595.1	520	Keratitis	SSTI	USA	2015	G2-Sg2-Pr	MSSA	-	30	t1487	Integrative plasmid carrying two copies of IS1272, and copB-com / Tn1421 element carrying a second copy of ssaA	sraP-C	no	no	yes	no	-	-	no	no
2a4023p1	GCA_018307725.1	521	Hand	SSTI	USA	2019	G2-Sg2-Pr	MSSA	-	30	t021	Integrative plasmid carrying two copies of IS1272, and copB-com / Tn1421 element carrying a second copy of ssaA	sraP-C	no	yes	yes	no	-	-	no	no
21230	GCA_000626915.1	522	-	-	-	-	G2-Sg2-Pr	MSSA	-	30	t238	Integrative plasmid carrying two copies of IS1272, and copB-com / Tn1421 element carrying a second copy of ssaA	sraP-C	no	yes	yes	no	-	-	no	no
Q23_E1	GCA_026832615.1	523	Nasal Colonization	Colonization	UK	2012	G2-Sg2-Pr	MSSA	-	30	t018	Integrative plasmid carrying two copies of IS1272, and copB-com / Tn1421 element carrying a second copy of ssaA	sraP-C	no	yes	yes	no	-	-	no	no
IHMA11	GCA_017699725.1	524	Eye Infection	SSTI	Kuwait	2012	G2-Sg2-Pr	MSSA	-	30	t11029	Integrative plasmid carrying two copies of IS1272, and copB-com / Tn1421 element carrying a second copy of ssaA	sraP-C	no	yes	yes	no	-	-	no	no
M7848	GCA_027084195.1	525	Cervix	Skin Colonization	Denmark	2019	G2-Sg2-Pr	IVa	-	30	t012	Integrative plasmid carrying two copies of IS1272, and copB-com / Tn1421 element carrying a second copy of ssaA	sraP-C	no	yes	yes	no	-	-	no	no
PC0089	GCA_026742015.1	526	Swab (Sputum) / Cystic Fibrosis	Airway	Australia	2018	G2-Sg2-Pr	MSSA	-	30	t012	Integrative plasmid carrying two copies of IS1272, and copB-com / Tn1421 element carrying a second copy of ssaA	sraP-C	no	yes	yes	no	-	-	no	no
C906	GCA_022214335.1	527	Sinus	Airway	Australia	2019	G2-Sg2-Pr	MSSA	-	30	t275	Integrative plasmid carrying two copies of IS1272, and copB-com / Tn1421 element carrying a second copy of ssaA	sraP-C	no	no	yes	no	-	-	no	no
5435	GCA_010570935.1	528	Blood	Blood	Colombia	2018	G2-Sg2-Pr	MSSA	-	30	t021	Integrative plasmid carrying two copies of IS1272, and copB-com / Tn1421 element carrying a second copy of ssaA	sraP-C	no	yes	yes	no	-	-	no	no
Hip 2	GCA_028418915.1	529	Periprosthetic Joint Infection	Bones	Sweden	2012	G2-Sg2-Pr	MSSA	-	30	t012	Integrative plasmid carrying two copies of IS1272, and copB-com / Tn1421 element carrying a second copy of ssaA	sraP-C	no	yes	yes	no	-	-	no	no
PR342	GCA_026446505.1	530	Nasal Colonization	Colonization	UK	2012	G2-Sg2-Pr	MSSA	-	30	t012	Integrative plasmid carrying two copies of IS1272, and copB-com / Tn1421 element carrying a second copy of ssaA	sraP-C	no	yes	yes	no	-	-	no	no
NCTC11965	GCA_900635335.1	531	Vagina	Skin Colonization	UK	1986	G2-Sg2-Pr	MSSA	-	30	NT	Integrative plasmid carrying two copies of IS1272, and copB-com / Tn1421 element carrying a second copy of ssaA	sraP-C	no	yes	yes	no	-	-	no	yes
PR873	GCA_026467365.1	532	Nasal Colonization	Colonization	USA	2012	G2-Sg2-Pr	MSSA	-	30	t012	Integrative plasmid carrying two copies of IS1272, and copB-com / Tn1421 element carrying a second copy of ssaA	sraP-C	no	yes	yes	no	-	-	no	no
SAO73	GCA_028363195.1	533	Osteomyelitis	Bones	Italy	2019	G2-Sg2-Pr	MSSA	-	30	t021	Integrative plasmid carrying two copies of IS1272, and copB-com / Tn1421 element carrying a second copy of ssaA	sraP-C	no	yes	yes	no	-	-	no	no
M0359	GCA_000555145.1	534	Sputum	Airway	USA	2003	G2-Sg2-Pr	MSSA	-	30	NT	Integrative plasmid carrying two copies of IS1272, and copB-com / Tn1421 element carrying a second copy of ssaA	sraP-C	no	yes	yes	no	-	-	yes	no
5507	GCA_010570845.1	535	Blood	Blood	Colombia	2018	G2-Sg2-Pr	MSSA	-	30	t122	Integrative plasmid carrying two copies of IS1272, and copB-com / Tn1421 element carrying a second copy of ssaA	sraP-C	no	yes	yes	no	-	-	yes	no
5438	GCA_010570905.1	536	Blood	Blood	Colombia	2018	G2-Sg2-Pr	MSSA	-	30	t122	Integrative plasmid carrying two copies of IS1272, and copB-com / Tn1421 element carrying a second copy of ssaA	sraP-C	no	yes	yes	no	-	-	yes	no
UG961	GCA_011023615.1	537	Blood	Blood	Guatemala	2012	G2-Sg2-Pr	MSSA	-	30	t012	Integrative plasmid carrying two copies of IS1272, and copB-com / Tn1421 element carrying a second copy of ssaA	sraP-C	no	yes	yes	no	-	-	yes	no
S_4069.LZNN.DN	GCA_009749695.1	538	-	-	USA	2019	G2-Sg2-Pr	MSSA	-	30	t021	Integrative plasmid carrying two copies of IS1272, and copB-com / Tn1421 element carrying a second copy of ssaA	sraP-C	no	yes	yes	no	-	-	yes	no
S_4071.LLLK.AN	GCA_009750525.1	539	-	-	USA	2017	G2-Sg2-Pr	MSSA	-	30	t021	Integrative plasmid carrying two copies of IS1272, and copB-com / Tn1421 element carrying a second copy of ssaA	sraP-C	no	yes	yes	no	-	-	yes	no
121-2017-U	GCA_028011825.1	540	Blood	Blood	Australia	2018	G2-Sg2-Pr	MSSA	-	30	t021	Tn1421 element carrying a second copy of ssaA	sraP-C	no	yes	yes	no	-	-	no	no
C886	GCA_022214705.1	541	Sinus	Airway	Australia	2020	G2-Sg2-Pr	MSSA	-	30	t021	Integrative plasmid carrying two copies of IS1272, and copB-com / Tn1421 element carrying a second copy of ssaA	None	no	no	yes	no	-	-	no	no
BPH3663	GCA_027112635.1	542	Blood	Blood	Australia	2007	G2-Sg2-Pr	MSSA	-	30	t1872	Integrative plasmid carrying two copies of IS1272, and copB-com / Tn1421 element carrying a second copy of ssaA	sraP-C	no	yes	yes	no	-	-	no	no
BPH2759	GCA_027115235.1	543	Blood	Blood	Australia	2011	G2-Sg2-Pr	MSSA	-	30	t012	Integrative plasmid carrying two copies of IS1272, and copB-com / Tn1421 element carrying a second copy of ssaA	sraP-C	no	no	yes	no	-	-	no	no
20-2016-C	GCA_028010925.1	544	Blood	Blood	Australia	2016	G2-Sg2-Pr	MSSA	-	30	t021	Integrative plasmid carrying two copies of IS1272, and copB-com / Tn1421 element carrying a second copy of ssaA	sraP-C	no	yes	yes	no	-	-	no	no
G0055	GCA_003813665.1	545	Middle meatus	Airway	Australia	2015	G2-Sg2-Pr	MSSA	-	30	t233	Integrative plasmid carrying two copies of IS1272, and copB-com / Tn1421 element carrying a second copy of ssaA	sraP-C	no	yes	yes	no	-	-	no	no
G0056	GCA_003813685.1	546	Oropharynx	Airway	Australia	2015	G2-Sg2-Pr	MSSA	-	30	t233	Integrative plasmid carrying two copies of IS1272, and copB-com / Tn1421 element carrying a second copy of ssaA	sraP-C	no	yes	yes	no	-	-	no	no
BPH2777	GCA_027956505.1	547	Blood	Blood	Australia	2011	G2-Sg2-Pr	MSSA	-	30	t17051	Integrative plasmid carrying two copies of IS1272, and copB-com / Tn1421 element carrying a second copy of ssaA	sraP-C	no	yes	yes	no	-	-	yes	no
BPH3524	GCA_027104335.1	548	Blood	Blood	Australia	2022	G2-Sg2-Pr	MSSA	-	30	t012	Integrative plasmid carrying two copies of IS1272, and copB-com / Tn1421 element carrying a second copy of ssaA	SraP-C	no	yes	yes	no	-	-	yes	no
51-2017-C	GCA_028010905.1	549	Blood	Blood	Australia	2017	G2-Sg2-Pr	MSSA	-	30	t1192	Integrative plasmid carrying two copies of IS1272, and copB-com / Tn1421 element carrying a second copy of ssaA	sraP-C	no	yes	yes	no	-	-	no	no
17-2015-C	GCA_028009965.1	550	Blood	Blood	Australia	2015	G2-Sg2-Pr	MSSA	-	30	t021	Integrative plasmid carrying two copies of IS1272, and copB-com / Tn1421 element carrying a second copy of ssaA	sraP-C	no	yes	yes	no	-	-	no	no
C890	GCA_022214555.1	551	Sinus	Airway	Australia	2020	G2-Sg2-Pr	MSSA	-	30	t018	Integrative plasmid carrying two copies of IS1272, and copB-com / Tn1421 element carrying a second copy of ssaA	sraP-C	no	yes	yes	no	-	-	no	no
P050-3	GCA_027774245.1	552	Blood	Blood	UK	2010	G2-Sg2-Pr	MSSA	-	30	t012	Integrative plasmid carrying two copies of IS1272, and copB-com / Tn1421 element carrying a second copy of ssaA	sraP-C	no	no	yes	no	-	-	no	no
P050-4	GCA_027774165.1	553	Blood	Blood	UK	2010	G2-Sg2-Pr	MSSA	-	30	t012	Integrative plasmid carrying two copies of IS1272, and copB-com / Tn1421 element carrying a second copy of ssaA	sraP-C	no	no	yes	no	-	-	no	no
Skin: soft tissue infection
MRSA: Methicillin-resistant S. aureus
MSSA: Methicillin-susceptible S. aureus
G1-Pk: Group 1, colored pink in the phylogenetic tree, includes strains of phage-type 80/81
G2-Sg1-Yw: Group 2, subgroup 1, colored yellow in the phylogenetic tree, includes strains related with Southwest Pacific clone (SWP).
G2-Sg2-Pr: Group 2, subgroup 2, colored purple in the phylogenetic tree, includes strains related with mestrual toxic shock syndrome (mTSS).
G2-Sg3-Gn: Group 2, subgroup 3, colored green in the phylogenetic tree, includes strains from Brazil sequencing in this study.
Genome sequences in bold font were sequenced in this study.
