# Supplementary material for: Decoding the evolutionary history of ST30 Staphylococcus aureus: insights into a potentially silent MSSA bloodstream pathogen
Source: Front Microbiol. 2025 Apr 9;16:1522747. doi: 10.3389/fmicb.2025.1522747 (PMC12014664; doi:10.3389/fmicb.2025.1522747)
Supplement: Supplementary file 5 [file Table_2.XLSX]

## Sheet: Planilha5
Supplementary Table S2. Main antimicrobial resistance-associated genes of the genomes analyzed detected by CARD database.
	total	PC1_beta-lactamase_(blaZ)	tet(38)	mecA	ErmC	dfrG	ErmA	ErmB	tet(K)	tet(L)
G1-Pk	28	0.642857	0.964286	0.142857	0	0	0.464286	0.142857	0.214286	0
G2-Sg1-Yw	155	0.967742	0.974194	0.987097	0.0580645	0.0193548	0.0193548	0	0	0
G2-Sg2-Pr	281	0.985765	0.996441	0.0640569	0.0177936	0	0.402135	0	0.00355872	0.00711744
G2-Sg3-Gn	77	0.883117	1	0.831169	0.012987	0.337662	0.012987	0	0.0519481	0
blaZ: encodes beta-lactamase, the determinant of penicillin resistance.
tet38 is a tetracycline efflux pump found in the Gram-positive Staphylococcus aureus.
mecA: encodes foreign PBP2a acquired by lateral gene transfer that able to perform peptidoglycan synthesis in the presence of beta-lactams.
ermC: encodes a ribossome methyltransferase; erythomycin resistance.
ermA confers the MLSb phenotype.
ermB: confers the MLSb phenotype.
tetK: encodes a tetracycline efflux protein found in both Gram-negative and Gram-positive bacteria.
tetL: encodes a tetracycline efflux protein found in both Gram-negative and Gram-positive bacteria
